# Supplementary material for: Cost-effectiveness of 4CMenB Vaccination Against Gonorrhea: Importance of Dosing Schedule, Vaccine Sentiment, Targeting Strategy, and Duration of Protection
Source: J Infect Dis. 2024 Apr 17;231(1):71–83. doi: 10.1093/infdis/jiae123 (PMC11793026; doi:10.1093/infdis/jiae123)
Supplement: jiae123_Supplementary_Data [file jiae123_supplementary_data.zip]

Archive with 2 entries (2 files):
- Supplementary materials.pdf
- Table S6.xlsx
