# Supplementary material for: Cost-effectiveness of 4CMenB Vaccination Against Gonorrhea: Importance of Dosing Schedule, Vaccine Sentiment, Targeting Strategy, and Duration of Protection
Source: J Infect Dis. 2024 Apr 17;231(1):71–83. doi: 10.1093/infdis/jiae123 (PMC11793026; doi:10.1093/infdis/jiae123)
Supplement: jiae123_Supplementary_Data [file jiae123_supplementary_data.zip › Table S6.xlsx]

## Sheet: Readme
Supplementary materials for
Cost-effectiveness of 4CMenB vaccination against gonorrhea: importance of dosing schedule, vaccine sentiment, targeting strategy, and duration of protection
Dariya Nikitin, Lilith K Whittles, Jeffrey W Imai-Eaton, Peter J White
The Journal of Infectious Diseases 2024; https://doi.org/10.1093/infdis/jiae123
Table S6: Health-economic value of vaccination for pairwise combinations of 1st and 2nd dose uptake under different strategies targeting higher-risk individuals,
population vaccine-sentiment scenarios, durations of vaccine protection, and costs per dose
The value of promotional activity to increase 1st- or 2nd-dose uptake is measured by the increase in NMB that it achieves. This depends on the size of the increase
in 1st- or 2nd-dose uptake resulting from the promotional activity, and on the values of 1st- and 2nd-dose uptake without that promotional activity. To enable
readers to calculate the increase in NMB, we report the mean NMB (and 95%CrI) in £M for different levels of uptake of 1st and 2nd doses under different scenarios,
(a)-(x), as described on this page, with 6 scenarios in each tab. Initial vaccination uptake (i.e. 1st-dose uptake at the start of the program) corresponds to ( 1-h)r1:
in the All-willing vaccine-sentiment scenario (where ( 1-h) = 100%), r1 is varied; and in the Some-unwilling scenario (where r1 = 100%), ( 1-h) is varied.
		Cost per dose	Targeting strategy	Vaccine sentiment	Duration(s) of protection (years)	Scenario
		18	VaR	All-willing	1.5, 3	a
					4	b
					7.5	c
				Some-unwilling	1.5, 3	d
					4	e
					7.5	f
			VoD	All-willing	1.5, 3	g
					4	h
					7.5	i
				Some-unwilling	1.5, 3	j
					4	k
					7.5	l
		85	VaR	All-willing	1.5, 3	m
					4	n
					7.5	o
				Some-unwilling	1.5, 3	p
					4	q
					7.5	r
			VoD	All-willing	1.5, 3	s
					4	t
					7.5	u
				Some-unwilling	1.5, 3	v
					4	w
					7.5	x

## Sheet: a-f
(a) £18/dose; VaR; All-willing; 1.5, 3 years
100	8.19	12.58	15.25	17.05	18.34	19.30	20.04	20.63	21.11	21.50
	(1.22,20.37)	(2.24,26.60)	(3.09,29.54)	(3.78,31.32)	(4.34,32.80)	(4.80,33.86)	(5.15,34.72)	(5.46,35.36)	(5.72,35.89)	(5.94,36.49)
90	7.72	12.01	14.68	16.49	17.81	18.80	19.57	20.18	20.68	21.09
	(1.13,19.49)	(2.10,25.92)	(2.89,29.06)	(3.52,30.73)	(4.06,32.17)	(4.52,33.19)	(4.89,34.06)	(5.17,34.73)	(5.43,35.28)	(5.65,35.91)
80	7.23	11.40	14.05	15.88	17.22	18.23	19.03	19.66	20.19	20.62
	(1.05,18.52)	(1.96,25.24)	(2.73,28.47)	(3.35,30.23)	(3.86,31.53)	(4.28,32.76)	(4.62,33.73)	(4.90,34.43)	(5.13,34.76)	(5.33,35.35)
70	6.71	10.74	13.37	15.20	16.56	17.60	18.42	19.08	19.63	20.08
	(0.93,17.37)	(1.75,24.43)	(2.45,27.65)	(3.06,29.34)	(3.57,30.96)	(3.99,32.14)	(4.32,33.12)	(4.61,33.79)	(4.84,34.41)	(5.04,34.85)
60	6.17	10.03	12.61	14.45	15.82	16.88	17.73	18.41	18.98	19.46
	(0.83,16.02)	(1.55,23.47)	(2.18,26.60)	(2.72,28.75)	(3.18,30.42)	(3.58,31.38)	(3.93,32.26)	(4.23,33.18)	(4.50,33.78)	(4.72,34.19)
50	5.61	9.26	11.78	13.60	14.99	16.07	16.93	17.64	18.23	18.73
	(0.77,14.49)	(1.44,22.12)	(2.01,25.74)	(2.51,27.66)	(2.93,29.36)	(3.29,30.96)	(3.60,31.62)	(3.87,32.13)	(4.10,32.70)	(4.30,33.30)
40	5.02	8.43	10.85	12.65	14.03	15.12	16.01	16.74	17.35	17.87
	(0.68,13.08)	(1.28,20.24)	(1.81,24.54)	(2.26,26.61)	(2.66,28.44)	(3.00,29.51)	(3.29,30.57)	(3.55,31.37)	(3.78,32.08)	(3.98,32.48)
30	4.40	7.52	9.82	11.56	12.93	14.02	14.92	15.67	16.30	16.84
	(0.55,11.70)	(1.05,18.58)	(1.49,22.72)	(1.87,25.33)	(2.22,27.20)	(2.53,28.28)	(2.81,29.38)	(3.07,30.36)	(3.30,30.76)	(3.50,31.20)
20	3.75	6.53	8.65	10.31	11.64	12.72	13.62	14.38	15.02	15.58
	(0.45,10.19)	(0.85,16.32)	(1.21,20.60)	(1.53,23.39)	(1.83,25.28)	(2.10,26.89)	(2.35,27.87)	(2.57,28.68)	(2.77,29.27)	(2.96,29.82)
10	3.07	5.46	7.34	8.87	10.12	11.16	12.04	12.79	13.44	14.00
	(0.29,8.68)	(0.56,14.41)	(0.80,18.67)	(1.03,21.80)	(1.22,23.88)	(1.40,25.24)	(1.54,26.18)	(1.68,27.32)	(1.81,28.05)	(1.92,28.87)
0	2.37	4.29	5.87	7.19	8.30	9.25	10.08	10.79	11.42	11.97
	(0.11,7.14)	(0.21,12.44)	(0.30,16.33)	(0.38,19.21)	(0.45,21.74)	(0.51,23.35)	(0.57,24.97)	(0.61,26.14)	(0.65,26.91)	(0.68,27.46)
	10	20	30	40	50	60	70	80	90	100
	Initial vaccination uptake (%)
(b) £18/dose; VaR; All-willing; 4 years
100	10.13	15.40	18.52	20.59	22.04	23.12	23.96	24.61	25.14	25.58
	(2.09,23.00)	(3.77,29.57)	(5.08,32.46)	(6.15,34.70)	(7.01,36.27)	(7.71,37.53)	(8.22,38.24)	(8.63,39.02)	(8.96,39.50)	(9.24,39.91)
90	9.69	14.89	18.02	20.10	21.58	22.69	23.54	24.21	24.76	25.21
	(2.05,22.26)	(3.71,29.09)	(4.98,31.93)	(5.97,33.99)	(6.74,35.62)	(7.35,36.89)	(7.89,37.82)	(8.33,38.33)	(8.72,39.12)	(9.01,39.59)
80	9.24	14.34	17.48	19.58	21.08	22.21	23.08	23.78	24.34	24.81
	(1.91,21.46)	(3.47,28.42)	(4.74,31.56)	(5.76,33.66)	(6.58,35.26)	(7.21,36.37)	(7.72,37.26)	(8.13,37.92)	(8.48,38.41)	(8.77,39.03)
70	8.77	13.77	16.89	19.01	20.54	21.69	22.58	23.29	23.88	24.36
	(1.80,20.55)	(3.24,27.65)	(4.42,31.15)	(5.38,33.09)	(6.17,34.63)	(6.82,35.83)	(7.36,36.70)	(7.80,37.72)	(8.19,38.05)	(8.51,38.41)
60	8.28	13.15	16.25	18.38	19.93	21.11	22.02	22.76	23.36	23.86
	(1.78,19.41)	(3.20,26.96)	(4.34,30.31)	(5.26,32.65)	(6.00,33.89)	(6.60,35.18)	(7.10,36.25)	(7.52,37.05)	(7.90,37.68)	(8.22,38.07)
50	7.78	12.49	15.56	17.70	19.26	20.46	21.40	22.15	22.77	23.29
	(1.62,18.07)	(2.98,26.20)	(4.11,29.67)	(5.04,31.91)	(5.77,33.47)	(6.37,34.38)	(6.87,35.39)	(7.29,36.17)	(7.64,36.79)	(7.94,37.45)
40	7.25	11.79	14.81	16.94	18.52	19.73	20.69	21.47	22.11	22.64
	(1.49,17.16)	(2.73,24.83)	(3.73,28.95)	(4.59,31.30)	(5.32,32.61)	(5.94,33.85)	(6.47,34.87)	(6.90,35.89)	(7.25,36.43)	(7.57,37.09)
30	6.71	11.03	13.98	16.10	17.68	18.91	19.89	20.68	21.34	21.89
	(1.41,15.86)	(2.58,23.73)	(3.54,27.73)	(4.34,29.87)	(5.01,31.66)	(5.54,32.87)	(5.98,33.90)	(6.38,34.88)	(6.73,35.28)	(7.04,35.85)
20	6.14	10.23	13.08	15.16	16.73	17.97	18.96	19.77	20.44	21.01
	(1.28,14.66)	(2.33,22.59)	(3.20,26.72)	(3.92,29.19)	(4.52,31.07)	(5.03,32.20)	(5.44,33.04)	(5.76,33.72)	(6.03,34.32)	(6.28,35.27)
10	5.56	9.36	12.08	14.11	15.66	16.89	17.88	18.70	19.39	19.97
	(1.02,13.85)	(1.88,21.64)	(2.60,25.65)	(3.21,28.36)	(3.75,30.32)	(4.20,31.79)	(4.59,32.82)	(4.91,33.52)	(5.18,34.25)	(5.43,34.80)
0	4.96	8.44	11.00	12.93	14.44	15.64	16.63	17.44	18.13	18.72
	(0.83,12.95)	(1.54,20.43)	(2.13,24.89)	(2.61,27.80)	(3.03,29.72)	(3.38,31.10)	(3.69,32.15)	(3.99,33.19)	(4.24,34.19)	(4.45,34.88)
	10	20	30	40	50	60	70	80	90	100
	Initial vaccination uptake (%)
(c) £18/dose; VaR; All-willing; 7.5 years
100	11.39	17.18	20.56	22.75	24.30	25.44	26.32	27.01	27.57	28.03
	(2.70,24.83)	(4.88,30.97)	(6.52,34.31)	(7.85,36.45)	(8.96,38.04)	(9.86,39.16)	(10.58,39.90)	(11.12,40.48)	(11.59,40.94)	(12.00,41.40)
90	10.96	16.69	20.07	22.29	23.86	25.02	25.91	26.62	27.19	27.66
	(2.66,23.86)	(4.81,30.53)	(6.46,33.56)	(7.72,35.98)	(8.71,37.44)	(9.49,38.66)	(10.20,39.61)	(10.78,40.21)	(11.23,40.63)	(11.59,41.06)
80	10.52	16.16	19.55	21.79	23.37	24.55	25.46	26.19	26.77	27.26
	(2.50,23.12)	(4.51,30.14)	(6.13,33.35)	(7.43,35.46)	(8.48,37.06)	(9.28,38.02)	(9.93,39.02)	(10.46,39.90)	(10.92,40.40)	(11.32,40.81)
70	10.06	15.60	18.98	21.24	22.84	24.04	24.97	25.71	26.31	26.80
	(2.42,22.35)	(4.32,29.27)	(5.81,32.82)	(7.01,34.85)	(8.02,36.75)	(8.84,37.97)	(9.52,38.75)	(10.09,39.31)	(10.55,39.80)	(10.91,40.47)
60	9.59	15.01	18.37	20.64	22.26	23.48	24.42	25.18	25.79	26.30
	(2.36,21.27)	(4.26,28.75)	(5.74,32.55)	(6.92,34.26)	(7.86,35.85)	(8.62,37.14)	(9.25,38.26)	(9.76,38.81)	(10.20,39.39)	(10.60,40.07)
50	9.10	14.38	17.71	19.98	21.62	22.85	23.81	24.58	25.21	25.73
	(2.18,20.02)	(3.96,28.11)	(5.33,31.89)	(6.47,33.91)	(7.45,35.17)	(8.27,36.51)	(8.90,37.55)	(9.40,38.63)	(9.83,39.00)	(10.22,39.50)
40	8.59	13.71	17.00	19.26	20.91	22.15	23.13	23.91	24.55	25.08
	(2.03,19.27)	(3.66,27.22)	(4.98,30.91)	(6.05,33.00)	(6.94,34.77)	(7.67,36.05)	(8.30,37.16)	(8.84,37.85)	(9.30,38.66)	(9.70,39.18)
30	8.07	13.00	16.22	18.46	20.11	21.37	22.35	23.14	23.79	24.33
	(1.92,18.20)	(3.45,26.14)	(4.69,29.84)	(5.70,32.30)	(6.53,33.67)	(7.22,35.04)	(7.79,36.05)	(8.26,36.83)	(8.67,37.45)	(9.02,38.04)
20	7.53	12.24	15.38	17.59	19.22	20.48	21.47	22.27	22.92	23.48
	(1.74,17.24)	(3.13,25.46)	(4.25,29.18)	(5.15,31.63)	(5.90,33.21)	(6.52,34.19)	(6.96,35.29)	(7.35,36.25)	(7.72,36.95)	(8.06,37.41)
10	6.98	11.44	14.46	16.62	18.23	19.47	20.46	21.26	21.92	22.48
	(1.47,16.71)	(2.67,24.45)	(3.64,28.52)	(4.43,31.12)	(5.10,32.90)	(5.62,33.88)	(6.01,35.07)	(6.37,35.77)	(6.68,36.33)	(6.97,36.88)
0	6.41	10.60	13.47	15.55	17.12	18.34	19.31	20.10	20.76	21.31
	(1.26,15.87)	(2.27,23.59)	(3.11,27.97)	(3.79,30.47)	(4.36,32.19)	(4.80,33.80)	(5.19,34.88)	(5.53,35.72)	(5.84,36.13)	(6.09,36.83)
	10	20	30	40	50	60	70	80	90	100
	Initial vaccination uptake (%)
(d) £18/dose; VaR; Some-unwilling; 1.5, 3 years
100	2.59	5.18	7.75	10.25	12.63	14.85	16.86	18.64	20.19	21.50
	(0.51,6.17)	(1.04,12.27)	(1.58,17.82)	(2.15,22.82)	(2.73,27.26)	(3.33,30.03)	(3.96,32.36)	(4.60,33.81)	(5.27,35.19)	(5.94,36.49)
90	2.53	5.06	7.57	10.01	12.34	14.52	16.49	18.25	19.78	21.09
	(0.50,6.01)	(1.02,11.95)	(1.55,17.44)	(2.10,22.45)	(2.66,26.78)	(3.23,29.57)	(3.82,31.74)	(4.42,33.26)	(5.03,34.79)	(5.65,35.91)
80	2.46	4.92	7.36	9.74	12.01	14.13	16.07	17.80	19.32	20.62
	(0.48,5.84)	(0.97,11.57)	(1.47,16.99)	(1.99,22.04)	(2.51,26.18)	(3.05,29.04)	(3.60,31.31)	(4.17,32.83)	(4.74,34.52)	(5.33,35.35)
70	2.38	4.76	7.12	9.42	11.62	13.69	15.58	17.28	18.78	20.08
	(0.45,5.65)	(0.90,11.18)	(1.37,16.46)	(1.85,21.46)	(2.34,25.46)	(2.85,28.40)	(3.37,30.56)	(3.91,32.30)	(4.47,33.90)	(5.04,34.85)
60	2.29	4.57	6.83	9.04	11.17	13.17	15.02	16.69	18.17	19.46
	(0.41,5.48)	(0.83,10.76)	(1.26,15.85)	(1.71,20.62)	(2.18,24.54)	(2.65,27.65)	(3.15,29.77)	(3.66,31.83)	(4.18,33.04)	(4.72,34.19)
50	2.17	4.35	6.50	8.61	10.64	12.57	14.36	15.99	17.44	18.73
	(0.38,5.24)	(0.76,10.39)	(1.16,15.11)	(1.57,19.66)	(1.99,23.43)	(2.42,26.73)	(2.87,29.02)	(3.34,30.79)	(3.81,32.32)	(4.30,33.30)
40	2.04	4.09	6.11	8.10	10.03	11.86	13.58	15.16	16.59	17.87
	(0.35,4.96)	(0.70,9.75)	(1.07,14.23)	(1.45,18.29)	(1.84,22.08)	(2.24,25.27)	(2.66,27.92)	(3.09,29.86)	(3.53,31.29)	(3.98,32.48)
30	1.89	3.78	5.65	7.50	9.30	11.03	12.66	14.19	15.58	16.84
	(0.30,4.58)	(0.62,9.01)	(0.94,13.15)	(1.27,16.95)	(1.62,20.47)	(1.97,23.83)	(2.34,26.46)	(2.72,28.58)	(3.11,30.20)	(3.50,31.20)
20	1.70	3.41	5.11	6.79	8.44	10.04	11.57	13.01	14.35	15.58
	(0.26,4.20)	(0.53,8.34)	(0.81,12.22)	(1.09,15.93)	(1.38,19.15)	(1.68,22.39)	(1.98,24.86)	(2.29,27.13)	(2.61,28.58)	(2.96,29.82)
10	1.49	2.98	4.47	5.95	7.42	8.85	10.24	11.57	12.82	14.00
	(0.16,3.81)	(0.34,7.57)	(0.51,11.23)	(0.70,14.74)	(0.89,17.82)	(1.08,20.94)	(1.28,23.60)	(1.49,25.42)	(1.70,27.21)	(1.92,28.87)
0	1.23	2.47	3.71	4.95	6.19	7.41	8.60	9.77	10.90	11.97
	(0.04,3.43)	(0.09,6.81)	(0.14,10.09)	(0.20,13.19)	(0.27,16.12)	(0.34,18.99)	(0.41,21.69)	(0.50,24.19)	(0.59,26.18)	(0.68,27.46)
	10	20	30	40	50	60	70	80	90	100
	Initial vaccination uptake (%)
(e) £18/dose; VaR; Some-unwilling; 4 years
100	3.16	6.34	9.49	12.56	15.45	18.11	20.46	22.48	24.18	25.58
	(0.81,7.08)	(1.65,13.98)	(2.51,20.38)	(3.40,26.13)	(4.32,30.11)	(5.25,33.53)	(6.21,35.61)	(7.18,37.22)	(8.19,38.90)	(9.24,39.91)
90	3.09	6.19	9.27	12.27	15.11	17.73	20.06	22.08	23.79	25.21
	(0.79,6.83)	(1.61,13.53)	(2.44,19.85)	(3.29,25.49)	(4.17,29.75)	(5.08,32.63)	(6.02,35.09)	(6.99,37.17)	(7.98,38.57)	(9.01,39.59)
80	3.01	6.02	9.02	11.95	14.73	17.31	19.62	21.64	23.37	24.81
	(0.77,6.61)	(1.56,13.09)	(2.37,19.21)	(3.20,24.76)	(4.07,29.13)	(4.95,32.26)	(5.87,34.52)	(6.80,36.65)	(7.77,38.06)	(8.77,39.03)
70	2.92	5.84	8.75	11.60	14.32	16.85	19.14	21.16	22.89	24.36
	(0.74,6.49)	(1.50,12.65)	(2.29,18.55)	(3.10,24.03)	(3.93,28.29)	(4.79,31.63)	(5.68,33.93)	(6.59,36.18)	(7.53,37.50)	(8.51,38.41)
60	2.82	5.64	8.46	11.22	13.86	16.34	18.60	20.62	22.37	23.86
	(0.72,6.20)	(1.46,12.18)	(2.22,17.85)	(3.01,22.90)	(3.81,27.58)	(4.64,30.79)	(5.50,33.30)	(6.38,35.34)	(7.29,36.88)	(8.22,38.07)
50	2.71	5.43	8.13	10.80	13.36	15.78	18.01	20.01	21.77	23.29
	(0.70,5.91)	(1.42,11.63)	(2.16,17.04)	(2.93,21.88)	(3.71,26.54)	(4.51,29.99)	(5.33,32.36)	(6.18,34.46)	(7.05,36.15)	(7.94,37.45)
40	2.59	5.18	7.78	10.33	12.81	15.16	17.35	19.33	21.10	22.64
	(0.67,5.64)	(1.36,11.13)	(2.07,16.18)	(2.80,20.89)	(3.55,25.35)	(4.32,28.98)	(5.10,31.46)	(5.90,33.66)	(6.72,35.36)	(7.57,37.09)
30	2.45	4.92	7.38	9.82	12.20	14.47	16.60	18.56	20.33	21.89
	(0.64,5.37)	(1.29,10.66)	(1.95,15.76)	(2.63,20.08)	(3.34,24.37)	(4.07,27.88)	(4.80,30.56)	(5.52,32.74)	(6.27,34.42)	(7.04,35.85)
20	2.31	4.63	6.95	9.26	11.52	13.69	15.76	17.68	19.43	21.01
	(0.57,5.13)	(1.15,10.18)	(1.74,15.08)	(2.34,19.55)	(2.95,23.63)	(3.58,26.85)	(4.26,29.67)	(4.95,32.13)	(5.61,33.62)	(6.28,35.27)
10	2.15	4.31	6.48	8.63	10.76	12.83	14.80	16.67	18.39	19.97
	(0.48,4.96)	(0.99,9.86)	(1.51,14.45)	(2.05,18.82)	(2.59,22.79)	(3.14,26.25)	(3.69,29.07)	(4.27,31.61)	(4.84,33.31)	(5.43,34.80)
0	1.97	3.96	5.95	7.95	9.92	11.85	13.72	15.50	17.17	18.72
	(0.40,4.70)	(0.82,9.29)	(1.24,13.69)	(1.67,18.03)	(2.11,22.06)	(2.56,25.60)	(3.02,28.53)	(3.49,30.84)	(3.96,32.78)	(4.45,34.88)
	10	20	30	40	50	60	70	80	90	100
	Initial vaccination uptake (%)
(f) £18/dose; VaR; Some-unwilling; 7.5 years
100	3.60	7.22	10.81	14.27	17.50	20.39	22.89	24.98	26.68	28.03
	(1.04,7.76)	(2.11,15.26)	(3.21,22.08)	(4.33,27.95)	(5.50,32.23)	(6.71,35.10)	(7.96,37.50)	(9.26,39.69)	(10.61,40.79)	(12.00,41.40)
90	3.50	7.02	10.51	13.89	17.06	19.92	22.42	24.53	26.27	27.66
	(1.01,7.44)	(2.05,14.80)	(3.11,21.50)	(4.22,27.11)	(5.36,31.50)	(6.53,34.72)	(7.74,37.44)	(8.98,39.20)	(10.27,40.43)	(11.59,41.06)
80	3.39	6.80	10.19	13.49	16.59	19.42	21.91	24.04	25.81	27.26
	(0.98,7.19)	(1.99,14.18)	(3.03,20.74)	(4.11,26.27)	(5.21,30.84)	(6.35,34.14)	(7.54,36.84)	(8.76,38.60)	(10.02,39.75)	(11.32,40.81)
70	3.28	6.58	9.86	13.06	16.09	18.88	21.37	23.51	25.32	26.80
	(0.95,6.96)	(1.93,13.70)	(2.94,20.07)	(3.98,25.45)	(5.06,30.11)	(6.16,33.49)	(7.30,36.11)	(8.47,38.01)	(9.67,39.41)	(10.91,40.47)
60	3.16	6.34	9.50	12.60	15.56	18.30	20.77	22.92	24.76	26.30
	(0.93,6.62)	(1.88,13.05)	(2.86,19.04)	(3.87,24.40)	(4.91,29.29)	(5.97,32.82)	(7.08,35.17)	(8.22,37.31)	(9.39,38.89)	(10.60,40.07)
50	3.03	6.08	9.13	12.12	14.99	17.67	20.12	22.28	24.15	25.73
	(0.90,6.34)	(1.82,12.46)	(2.77,18.25)	(3.75,23.59)	(4.75,28.23)	(5.78,31.74)	(6.84,34.48)	(7.93,36.41)	(9.06,38.04)	(10.22,39.50)
40	2.89	5.81	8.73	11.60	14.38	16.99	19.40	21.56	23.45	25.08
	(0.85,6.05)	(1.73,12.02)	(2.63,17.61)	(3.57,22.55)	(4.54,27.15)	(5.55,30.64)	(6.58,33.22)	(7.60,35.75)	(8.62,37.58)	(9.70,39.18)
30	2.75	5.53	8.30	11.05	13.72	16.26	18.62	20.76	22.67	24.33
	(0.82,5.81)	(1.65,11.54)	(2.50,17.01)	(3.38,21.85)	(4.26,26.11)	(5.17,29.80)	(6.11,32.45)	(7.07,34.64)	(8.03,36.56)	(9.02,38.04)
20	2.60	5.22	7.85	10.46	13.01	15.46	17.76	19.87	21.78	23.48
	(0.73,5.57)	(1.49,11.11)	(2.27,16.46)	(3.07,21.41)	(3.87,25.68)	(4.68,29.02)	(5.51,31.96)	(6.34,34.11)	(7.19,35.73)	(8.06,37.41)
10	2.44	4.90	7.38	9.84	12.25	14.59	16.81	18.88	20.77	22.48
	(0.64,5.44)	(1.30,10.71)	(1.96,15.90)	(2.64,20.49)	(3.32,24.88)	(4.02,28.52)	(4.74,31.55)	(5.46,33.66)	(6.20,35.75)	(6.97,36.88)
0	2.27	4.56	6.87	9.17	11.44	13.65	15.77	17.77	19.62	21.31
	(0.56,5.17)	(1.12,10.27)	(1.70,15.11)	(2.29,19.90)	(2.89,24.10)	(3.51,27.68)	(4.14,30.61)	(4.78,33.13)	(5.43,35.38)	(6.09,36.83)
	10	20	30	40	50	60	70	80	90	100
	Initial vaccination uptake (%)

## Sheet: g-l
(g) £18/dose; VoD; All-willing; 1.5, 3 years
100	2.34	4.11	5.50	6.62	7.53	8.30	8.95	9.50	9.98	10.39
	(0.50,5.05)	(0.93,8.50)	(1.31,11.05)	(1.63,13.01)	(1.90,14.58)	(2.13,15.86)	(2.32,16.94)	(2.49,17.85)	(2.64,18.64)	(2.77,19.33)
90	2.20	3.90	5.24	6.33	7.24	8.00	8.64	9.20	9.68	10.11
	(0.47,4.76)	(0.88,8.10)	(1.24,10.59)	(1.55,12.54)	(1.82,14.07)	(2.04,15.36)	(2.24,16.45)	(2.41,17.37)	(2.56,18.17)	(2.71,18.86)
80	2.06	3.67	4.97	6.03	6.92	7.67	8.32	8.88	9.37	9.80
	(0.44,4.43)	(0.83,7.62)	(1.17,10.10)	(1.47,12.03)	(1.72,13.59)	(1.96,14.88)	(2.16,15.97)	(2.34,16.91)	(2.50,17.72)	(2.65,18.44)
70	1.92	3.44	4.68	5.71	6.58	7.33	7.97	8.53	9.02	9.46
	(0.42,4.11)	(0.78,7.13)	(1.11,9.46)	(1.40,11.38)	(1.66,12.96)	(1.90,14.29)	(2.09,15.42)	(2.26,16.37)	(2.40,17.22)	(2.52,17.95)
60	1.77	3.20	4.39	5.38	6.22	6.95	7.59	8.15	8.64	9.09
	(0.38,3.78)	(0.73,6.67)	(1.03,8.97)	(1.32,10.78)	(1.56,12.31)	(1.78,13.61)	(1.96,14.73)	(2.13,15.70)	(2.27,16.56)	(2.40,17.29)
50	1.62	2.96	4.07	5.02	5.84	6.56	7.18	7.74	8.23	8.68
	(0.33,3.49)	(0.63,6.23)	(0.91,8.42)	(1.17,10.24)	(1.40,11.74)	(1.62,13.05)	(1.81,14.13)	(1.97,15.06)	(2.12,15.88)	(2.25,16.60)
40	1.47	2.70	3.75	4.65	5.44	6.13	6.74	7.29	7.78	8.22
	(0.29,3.22)	(0.56,5.75)	(0.81,7.79)	(1.04,9.50)	(1.24,10.95)	(1.43,12.19)	(1.61,13.31)	(1.77,14.28)	(1.92,15.13)	(2.05,15.90)
30	1.32	2.44	3.41	4.25	5.00	5.66	6.26	6.79	7.28	7.72
	(0.24,2.88)	(0.46,5.24)	(0.67,7.18)	(0.86,8.79)	(1.03,10.17)	(1.19,11.40)	(1.34,12.47)	(1.47,13.43)	(1.59,14.28)	(1.72,15.06)
20	1.16	2.17	3.05	3.83	4.53	5.16	5.73	6.25	6.72	7.15
	(0.18,2.56)	(0.35,4.68)	(0.52,6.47)	(0.67,8.01)	(0.81,9.35)	(0.92,10.55)	(1.04,11.62)	(1.16,12.59)	(1.27,13.45)	(1.37,14.25)
10	1.00	1.89	2.68	3.39	4.03	4.61	5.15	5.64	6.10	6.52
	(0.11,2.34)	(0.22,4.34)	(0.32,6.04)	(0.42,7.51)	(0.51,8.80)	(0.60,10.02)	(0.68,11.10)	(0.75,12.08)	(0.83,12.93)	(0.89,13.70)
0	0.84	1.59	2.28	2.91	3.48	4.02	4.51	4.97	5.40	5.80
	(0.02,2.10)	(0.04,3.92)	(0.06,5.54)	(0.08,6.99)	(0.10,8.30)	(0.12,9.46)	(0.14,10.49)	(0.16,11.44)	(0.18,12.34)	(0.20,13.18)
	10	20	30	40	50	60	70	80	90	100
	Initial vaccination uptake (%)
(h) £18/dose; VoD; All-willing; 4 years
100	3.53	6.18	8.25	9.91	11.27	12.40	13.37	14.20	14.92	15.55
	(1.10,7.04)	(2.04,11.75)	(2.84,15.20)	(3.52,17.83)	(4.11,19.88)	(4.61,21.52)	(5.04,22.92)	(5.42,24.17)	(5.74,25.25)	(6.01,26.19)
90	3.38	5.94	7.96	9.59	10.94	12.07	13.04	13.87	14.59	15.23
	(1.08,6.69)	(1.98,11.35)	(2.76,14.74)	(3.43,17.33)	(4.01,19.38)	(4.52,21.05)	(4.96,22.42)	(5.33,23.60)	(5.65,24.62)	(5.93,25.58)
80	3.22	5.70	7.66	9.27	10.60	11.72	12.69	13.52	14.25	14.89
	(1.03,6.35)	(1.93,10.77)	(2.70,14.18)	(3.37,16.79)	(3.97,18.83)	(4.46,20.51)	(4.88,21.93)	(5.26,23.16)	(5.59,24.24)	(5.87,25.16)
70	3.06	5.45	7.36	8.93	10.24	11.35	12.31	13.15	13.88	14.53
	(0.98,6.02)	(1.82,10.38)	(2.56,13.69)	(3.19,16.24)	(3.75,18.27)	(4.24,19.99)	(4.69,21.49)	(5.09,22.69)	(5.44,23.74)	(5.75,24.67)
60	2.90	5.19	7.04	8.57	9.86	10.96	11.92	12.75	13.49	14.14
	(0.92,5.71)	(1.72,9.86)	(2.42,13.09)	(3.04,15.66)	(3.57,17.68)	(4.05,19.35)	(4.46,20.76)	(4.84,21.96)	(5.17,23.00)	(5.46,23.91)
50	2.74	4.92	6.71	8.20	9.46	10.55	11.50	12.33	13.06	13.72
	(0.88,5.42)	(1.65,9.41)	(2.33,12.48)	(2.92,14.92)	(3.43,16.90)	(3.90,18.55)	(4.31,19.95)	(4.67,21.16)	(5.00,22.21)	(5.30,23.21)
40	2.57	4.65	6.37	7.81	9.05	10.11	11.05	11.87	12.61	13.26
	(0.84,5.10)	(1.58,8.88)	(2.23,11.82)	(2.80,14.24)	(3.31,16.32)	(3.76,18.04)	(4.16,19.46)	(4.52,20.67)	(4.85,21.71)	(5.14,22.63)
30	2.40	4.37	6.01	7.41	8.61	9.65	10.57	11.38	12.11	12.77
	(0.74,4.71)	(1.39,8.35)	(1.97,11.32)	(2.48,13.70)	(2.94,15.70)	(3.36,17.31)	(3.73,18.82)	(4.07,20.13)	(4.37,21.22)	(4.65,22.23)
20	2.23	4.08	5.64	6.98	8.14	9.16	10.06	10.86	11.58	12.23
	(0.66,4.50)	(1.25,8.00)	(1.76,10.87)	(2.22,13.26)	(2.64,15.26)	(3.01,16.96)	(3.35,18.37)	(3.64,19.69)	(3.90,20.88)	(4.14,21.92)
10	2.06	3.79	5.26	6.53	7.65	8.63	9.51	10.29	11.00	11.64
	(0.54,4.25)	(1.03,7.67)	(1.46,10.42)	(1.85,12.74)	(2.20,14.67)	(2.52,16.33)	(2.81,17.76)	(3.07,19.01)	(3.32,20.12)	(3.54,21.12)
0	1.89	3.49	4.86	6.07	7.13	8.07	8.91	9.67	10.37	11.00
	(0.45,4.10)	(0.86,7.34)	(1.23,10.04)	(1.56,12.33)	(1.86,14.19)	(2.13,15.81)	(2.37,17.29)	(2.58,18.59)	(2.78,19.76)	(2.96,20.77)
	10	20	30	40	50	60	70	80	90	100
	Initial vaccination uptake (%)
(i) £18/dose; VoD; All-willing; 7.5 years
100	4.30	7.54	10.05	12.07	13.73	15.11	16.29	17.30	18.18	18.95
	(1.49,8.33)	(2.77,13.79)	(3.86,17.75)	(4.81,20.65)	(5.62,23.06)	(6.32,25.07)	(6.91,26.75)	(7.42,28.12)	(7.87,29.37)	(8.27,30.35)
90	4.14	7.27	9.73	11.71	13.35	14.72	15.89	16.90	17.78	18.55
	(1.47,7.95)	(2.73,13.39)	(3.79,17.24)	(4.69,20.26)	(5.46,22.57)	(6.15,24.42)	(6.76,26.06)	(7.30,27.41)	(7.77,28.67)	(8.19,29.72)
80	3.96	7.00	9.40	11.34	12.96	14.31	15.48	16.48	17.36	18.14
	(1.43,7.58)	(2.65,12.84)	(3.69,16.73)	(4.58,19.70)	(5.35,21.98)	(6.02,23.98)	(6.63,25.61)	(7.19,27.01)	(7.65,28.12)	(8.06,29.21)
70	3.79	6.72	9.05	10.96	12.55	13.89	15.04	16.04	16.92	17.69
	(1.35,7.20)	(2.51,12.39)	(3.51,16.15)	(4.37,19.01)	(5.12,21.36)	(5.78,23.34)	(6.36,24.93)	(6.87,26.37)	(7.32,27.67)	(7.73,28.80)
60	3.61	6.43	8.70	10.56	12.12	13.44	14.58	15.57	16.45	17.22
	(1.29,6.86)	(2.40,11.85)	(3.37,15.49)	(4.20,18.35)	(4.92,20.63)	(5.54,22.47)	(6.08,24.04)	(6.55,25.49)	(6.97,26.87)	(7.35,27.84)
50	3.44	6.14	8.33	10.15	11.67	12.97	14.10	15.08	15.95	16.72
	(1.23,6.57)	(2.30,11.27)	(3.24,14.91)	(4.05,17.66)	(4.76,19.86)	(5.36,21.65)	(5.91,23.32)	(6.40,24.67)	(6.85,25.92)	(7.23,27.03)
40	3.26	5.85	7.96	9.72	11.20	12.48	13.59	14.56	15.41	16.18
	(1.17,6.19)	(2.19,10.85)	(3.08,14.28)	(3.86,17.07)	(4.55,19.28)	(5.16,21.16)	(5.69,22.82)	(6.16,24.25)	(6.56,25.56)	(6.93,26.69)
30	3.07	5.54	7.57	9.27	10.71	11.96	13.04	14.00	14.85	15.60
	(1.04,5.86)	(1.95,10.32)	(2.76,13.79)	(3.47,16.50)	(4.10,18.71)	(4.65,20.63)	(5.15,22.33)	(5.59,23.80)	(5.98,24.97)	(6.34,26.14)
20	2.89	5.23	7.17	8.80	10.20	11.41	12.47	13.41	14.24	14.99
	(0.97,5.67)	(1.81,9.90)	(2.55,13.26)	(3.18,16.08)	(3.71,18.39)	(4.20,20.33)	(4.64,21.99)	(5.04,23.34)	(5.37,24.52)	(5.65,25.56)
10	2.70	4.91	6.75	8.32	9.66	10.83	11.86	12.77	13.59	14.32
	(0.82,5.43)	(1.54,9.52)	(2.17,12.84)	(2.72,15.49)	(3.21,17.77)	(3.64,19.59)	(4.02,21.30)	(4.37,22.71)	(4.68,23.85)	(4.96,25.01)
0	2.51	4.58	6.33	7.81	9.10	10.22	11.22	12.10	12.89	13.60
	(0.68,5.22)	(1.29,9.24)	(1.83,12.48)	(2.31,15.05)	(2.75,17.17)	(3.15,19.10)	(3.51,20.66)	(3.83,21.96)	(4.13,23.19)	(4.38,24.35)
	10	20	30	40	50	60	70	80	90	100
	Initial vaccination uptake (%)
(j) £18/dose; VoD; Some-unwilling; 1.5, 3 years
100	1.28	2.51	3.69	4.81	5.87	6.88	7.84	8.74	9.60	10.40
	(0.28,2.80)	(0.56,5.41)	(0.85,7.81)	(1.13,10.03)	(1.42,12.05)	(1.69,13.98)	(1.97,15.82)	(2.24,17.31)	(2.53,18.78)	(2.82,19.97)
90	1.24	2.43	3.57	4.66	5.69	6.67	7.61	8.49	9.32	10.11
	(0.26,2.72)	(0.53,5.25)	(0.80,7.60)	(1.08,9.76)	(1.34,11.74)	(1.59,13.59)	(1.85,15.46)	(2.11,16.94)	(2.37,18.33)	(2.65,19.59)
80	1.19	2.34	3.44	4.49	5.49	6.44	7.35	8.21	9.02	9.79
	(0.25,2.63)	(0.50,5.09)	(0.74,7.36)	(1.00,9.46)	(1.26,11.40)	(1.50,13.18)	(1.73,14.98)	(1.97,16.55)	(2.21,17.86)	(2.46,19.15)
70	1.14	2.24	3.30	4.31	5.27	6.19	7.07	7.90	8.69	9.45
	(0.23,2.53)	(0.46,4.90)	(0.69,7.10)	(0.91,9.14)	(1.15,11.05)	(1.40,12.77)	(1.62,14.44)	(1.83,16.11)	(2.04,17.43)	(2.26,18.61)
60	1.09	2.14	3.14	4.11	5.04	5.92	6.76	7.57	8.33	9.06
	(0.22,2.43)	(0.43,4.70)	(0.64,6.82)	(0.84,8.79)	(1.05,10.67)	(1.26,12.31)	(1.48,13.88)	(1.70,15.46)	(1.89,16.91)	(2.08,18.13)
50	1.03	2.02	2.98	3.89	4.78	5.62	6.43	7.20	7.94	8.65
	(0.19,2.31)	(0.39,4.48)	(0.58,6.51)	(0.77,8.41)	(0.95,10.19)	(1.14,11.84)	(1.32,13.34)	(1.50,14.76)	(1.71,16.21)	(1.90,17.56)
40	0.96	1.89	2.79	3.66	4.49	5.29	6.06	6.80	7.51	8.19
	(0.17,2.18)	(0.34,4.24)	(0.51,6.17)	(0.69,7.99)	(0.85,9.68)	(1.02,11.32)	(1.18,12.74)	(1.34,14.12)	(1.50,15.42)	(1.65,16.73)
30	0.89	1.75	2.59	3.40	4.18	4.93	5.66	6.36	7.03	7.68
	(0.14,2.04)	(0.28,3.97)	(0.42,5.80)	(0.57,7.52)	(0.72,9.14)	(0.87,10.66)	(1.01,12.15)	(1.15,13.41)	(1.29,14.67)	(1.42,15.84)
20	0.81	1.60	2.37	3.12	3.84	4.54	5.22	5.87	6.50	7.11
	(0.11,1.90)	(0.22,3.69)	(0.33,5.39)	(0.45,7.00)	(0.57,8.53)	(0.69,9.98)	(0.81,11.34)	(0.93,12.68)	(1.05,13.88)	(1.18,14.98)
10	0.73	1.44	2.13	2.81	3.46	4.10	4.73	5.33	5.92	6.49
	(0.08,1.74)	(0.17,3.41)	(0.26,5.01)	(0.35,6.52)	(0.44,7.90)	(0.53,9.22)	(0.62,10.52)	(0.72,11.74)	(0.81,12.91)	(0.90,14.07)
0	0.63	1.26	1.87	2.46	3.05	3.62	4.18	4.73	5.26	5.78
	(0.04,1.56)	(0.09,3.06)	(0.13,4.48)	(0.18,5.84)	(0.23,7.15)	(0.29,8.41)	(0.34,9.64)	(0.40,10.81)	(0.46,11.93)	(0.53,12.90)
	10	20	30	40	50	60	70	80	90	100
	Initial vaccination uptake (%)
(k) £18/dose; VoD; Some-unwilling; 4 years
100	1.92	3.76	5.54	7.23	8.84	10.36	11.79	13.13	14.39	15.57
	(0.58,3.90)	(1.16,7.59)	(1.75,10.99)	(2.35,14.08)	(2.96,16.81)	(3.57,19.39)	(4.14,21.65)	(4.70,23.67)	(5.26,25.31)	(5.83,26.90)
90	1.86	3.66	5.39	7.04	8.61	10.10	11.51	12.83	14.07	15.24
	(0.56,3.82)	(1.12,7.41)	(1.69,10.72)	(2.27,13.75)	(2.86,16.43)	(3.45,18.99)	(4.02,21.21)	(4.55,23.27)	(5.06,24.93)	(5.62,26.43)
80	1.81	3.55	5.23	6.84	8.37	9.83	11.21	12.51	13.73	14.88
	(0.54,3.72)	(1.08,7.21)	(1.63,10.44)	(2.19,13.41)	(2.76,16.03)	(3.33,18.56)	(3.88,20.77)	(4.39,22.89)	(4.89,24.52)	(5.41,25.98)
70	1.75	3.44	5.07	6.63	8.12	9.54	10.89	12.16	13.37	14.50
	(0.52,3.61)	(1.04,7.00)	(1.57,10.14)	(2.11,13.05)	(2.65,15.70)	(3.20,18.11)	(3.72,20.29)	(4.22,22.26)	(4.73,24.09)	(5.23,25.55)
60	1.68	3.32	4.89	6.41	7.86	9.24	10.55	11.80	12.98	14.10
	(0.49,3.49)	(0.99,6.77)	(1.50,9.83)	(2.02,12.66)	(2.54,15.26)	(3.06,17.63)	(3.57,19.78)	(4.04,21.74)	(4.54,23.64)	(5.03,25.08)
50	1.62	3.19	4.71	6.17	7.57	8.91	10.19	11.41	12.57	13.66
	(0.47,3.36)	(0.95,6.53)	(1.43,9.49)	(1.92,12.25)	(2.42,14.79)	(2.92,17.10)	(3.40,19.24)	(3.87,21.18)	(4.32,22.94)	(4.76,24.55)
40	1.55	3.05	4.51	5.92	7.27	8.57	9.81	11.00	12.13	13.20
	(0.45,3.23)	(0.90,6.27)	(1.36,9.14)	(1.82,11.81)	(2.29,14.29)	(2.75,16.56)	(3.21,18.66)	(3.67,20.57)	(4.09,22.33)	(4.51,23.91)
30	1.47	2.91	4.30	5.65	6.95	8.20	9.41	10.56	11.66	12.71
	(0.42,3.09)	(0.85,6.01)	(1.28,8.76)	(1.72,11.34)	(2.14,13.75)	(2.56,15.98)	(2.99,18.03)	(3.43,19.92)	(3.86,21.66)	(4.27,23.25)
20	1.39	2.75	4.08	5.37	6.61	7.82	8.97	10.09	11.15	12.17
	(0.39,2.93)	(0.79,5.72)	(1.18,8.36)	(1.58,10.84)	(1.98,13.17)	(2.37,15.34)	(2.77,17.36)	(3.17,19.22)	(3.57,20.80)	(3.98,22.53)
10	1.31	2.59	3.85	5.07	6.25	7.40	8.51	9.58	10.61	11.60
	(0.36,2.80)	(0.72,5.44)	(1.08,7.98)	(1.45,10.31)	(1.82,12.55)	(2.20,14.66)	(2.58,16.63)	(2.94,18.48)	(3.30,20.16)	(3.66,21.62)
0	1.22	2.42	3.60	4.75	5.87	6.96	8.01	9.04	10.03	10.98
	(0.32,2.65)	(0.65,5.15)	(0.97,7.53)	(1.31,9.83)	(1.64,11.94)	(1.98,13.92)	(2.33,15.81)	(2.68,17.63)	(3.03,19.35)	(3.38,20.89)
	10	20	30	40	50	60	70	80	90	100
	Initial vaccination uptake (%)
(l) £18/dose; VoD; Some-unwilling; 7.5 years
100	2.36	4.65	6.85	8.94	10.91	12.77	14.51	16.12	17.61	18.99
	(0.80,4.70)	(1.61,9.08)	(2.41,13.18)	(3.23,16.84)	(4.05,20.09)	(4.89,22.94)	(5.68,25.45)	(6.49,27.51)	(7.30,29.50)	(8.09,31.26)
90	2.29	4.51	6.65	8.68	10.61	12.43	14.13	15.72	17.20	18.57
	(0.77,4.56)	(1.55,8.86)	(2.33,12.83)	(3.12,16.42)	(3.92,19.57)	(4.72,22.46)	(5.50,24.90)	(6.27,26.93)	(7.07,29.02)	(7.82,30.90)
80	2.22	4.37	6.44	8.42	10.30	12.08	13.75	15.31	16.77	18.12
	(0.74,4.43)	(1.50,8.62)	(2.25,12.47)	(3.02,15.98)	(3.79,19.10)	(4.55,21.95)	(5.32,24.31)	(6.05,26.41)	(6.81,28.45)	(7.50,30.21)
70	2.14	4.22	6.22	8.14	9.98	11.71	13.35	14.88	16.32	17.66
	(0.71,4.30)	(1.44,8.34)	(2.16,12.10)	(2.89,15.53)	(3.63,18.59)	(4.36,21.40)	(5.11,23.81)	(5.84,25.95)	(6.49,27.95)	(7.17,29.66)
60	2.06	4.06	6.00	7.86	9.64	11.33	12.93	14.43	15.84	17.17
	(0.69,4.15)	(1.37,8.06)	(2.06,11.70)	(2.75,15.05)	(3.46,18.10)	(4.18,20.78)	(4.87,23.28)	(5.55,25.35)	(6.20,27.26)	(6.87,29.10)
50	1.98	3.90	5.77	7.56	9.29	10.93	12.49	13.96	15.35	16.65
	(0.66,3.99)	(1.31,7.77)	(1.96,11.30)	(2.62,14.56)	(3.30,17.54)	(3.99,20.10)	(4.61,22.66)	(5.25,24.70)	(5.86,26.59)	(6.52,28.53)
40	1.89	3.74	5.53	7.26	8.92	10.51	12.03	13.46	14.82	16.11
	(0.62,3.82)	(1.25,7.46)	(1.87,10.86)	(2.49,14.04)	(3.14,16.95)	(3.75,19.61)	(4.35,21.96)	(4.97,24.13)	(5.55,26.00)	(6.16,27.86)
30	1.80	3.56	5.28	6.94	8.54	10.08	11.54	12.94	14.27	15.53
	(0.58,3.66)	(1.17,7.14)	(1.77,10.43)	(2.36,13.47)	(2.94,16.33)	(3.52,18.94)	(4.09,21.16)	(4.68,23.45)	(5.27,25.36)	(5.83,27.03)
20	1.71	3.38	5.02	6.61	8.14	9.62	11.04	12.40	13.69	14.92
	(0.54,3.50)	(1.10,6.81)	(1.65,9.97)	(2.22,12.92)	(2.78,15.63)	(3.33,18.21)	(3.87,20.56)	(4.41,22.58)	(4.94,24.62)	(5.48,26.29)
10	1.61	3.20	4.75	6.26	7.73	9.14	10.51	11.82	13.08	14.28
	(0.50,3.35)	(1.01,6.48)	(1.53,9.53)	(2.05,12.34)	(2.58,14.97)	(3.11,17.38)	(3.64,19.75)	(4.15,21.87)	(4.66,23.80)	(5.16,25.54)
0	1.52	3.01	4.47	5.90	7.29	8.64	9.95	11.21	12.43	13.59
	(0.46,3.20)	(0.93,6.20)	(1.40,9.03)	(1.88,11.81)	(2.36,14.31)	(2.85,16.66)	(3.35,18.90)	(3.85,21.06)	(4.35,22.84)	(4.82,24.66)
	10	20	30	40	50	60	70	80	90	100
	Initial vaccination uptake (%)

## Sheet: m-r
(m) £85/dose; VaR; All-willing; 1.5, 3 years
100	-1.74	-2.58	-2.96	-3.12	-3.17	-3.18	-3.17	-3.17	-3.18	-3.20
	(-6.40,7.26)	(-9.99,8.20)	(-12.27,8.95)	(-13.71,9.57)	(-14.71,9.66)	(-15.50,9.86)	(-16.18,10.28)	(-16.61,10.50)	(-17.14,10.67)	(-17.53,10.81)
90	-1.74	-2.63	-3.10	-3.33	-3.44	-3.50	-3.53	-3.55	-3.58	-3.61
	(-6.07,7.00)	(-9.67,8.06)	(-11.92,8.64)	(-13.50,9.30)	(-14.57,9.33)	(-15.43,9.65)	(-16.12,9.69)	(-16.65,10.06)	(-17.17,10.16)	(-17.57,10.36)
80	-1.74	-2.68	-3.22	-3.54	-3.72	-3.83	-3.91	-3.96	-4.01	-4.06
	(-5.76,6.65)	(-9.32,7.49)	(-11.63,8.26)	(-13.24,8.68)	(-14.41,9.00)	(-15.34,9.28)	(-16.08,9.49)	(-16.67,9.38)	(-17.22,9.65)	(-17.56,9.69)
70	-1.74	-2.73	-3.35	-3.74	-4.00	-4.18	-4.30	-4.40	-4.48	-4.56
	(-5.45,6.14)	(-8.92,7.33)	(-11.30,8.07)	(-12.91,8.23)	(-14.20,8.60)	(-15.32,8.86)	(-16.04,9.07)	(-16.67,9.22)	(-17.22,9.12)	(-17.68,9.09)
60	-1.73	-2.77	-3.47	-3.95	-4.28	-4.53	-4.72	-4.87	-5.00	-5.10
	(-5.11,5.55)	(-8.51,6.84)	(-10.94,7.51)	(-12.60,7.86)	(-13.91,8.09)	(-15.00,8.24)	(-15.90,8.24)	(-16.60,8.47)	(-17.24,8.63)	(-17.79,8.57)
50	-1.73	-2.82	-3.58	-4.14	-4.57	-4.89	-5.15	-5.36	-5.54	-5.70
	(-4.79,4.78)	(-8.12,6.39)	(-10.54,7.16)	(-12.30,7.10)	(-13.64,7.35)	(-14.78,7.82)	(-15.67,7.64)	(-16.44,7.39)	(-17.17,7.33)	(-17.78,7.44)
40	-1.72	-2.86	-3.70	-4.34	-4.85	-5.26	-5.60	-5.88	-6.13	-6.34
	(-4.46,3.98)	(-7.63,5.93)	(-10.01,6.63)	(-11.83,6.63)	(-13.23,6.67)	(-14.45,6.72)	(-15.52,6.56)	(-16.39,6.44)	(-17.19,6.58)	(-17.87,6.41)
30	-1.72	-2.91	-3.82	-4.54	-5.14	-5.64	-6.06	-6.42	-6.74	-7.03
	(-4.08,3.24)	(-7.11,5.01)	(-9.44,5.84)	(-11.32,6.42)	(-12.79,5.69)	(-14.06,5.77)	(-15.24,5.69)	(-16.27,5.46)	(-17.05,5.36)	(-17.79,5.31)
20	-1.71	-2.96	-3.94	-4.75	-5.44	-6.03	-6.54	-7.00	-7.40	-7.76
	(-3.72,2.82)	(-6.57,4.06)	(-8.86,4.98)	(-10.68,5.24)	(-12.33,5.40)	(-13.76,5.39)	(-14.99,4.92)	(-16.06,5.06)	(-17.00,4.90)	(-17.76,4.73)
10	-1.69	-3.00	-4.07	-4.98	-5.76	-6.45	-7.06	-7.61	-8.11	-8.57
	(-3.43,2.31)	(-6.19,3.69)	(-8.46,4.37)	(-10.37,4.64)	(-12.04,4.65)	(-13.43,4.77)	(-14.82,4.77)	(-16.03,4.66)	(-17.13,4.32)	(-18.14,4.28)
0	-1.68	-3.05	-4.21	-5.22	-6.11	-6.91	-7.64	-8.30	-8.91	-9.47
	(-3.27,1.70)	(-5.96,2.91)	(-8.24,3.99)	(-10.24,4.40)	(-11.96,4.45)	(-13.52,4.62)	(-14.98,4.50)	(-16.27,4.43)	(-17.49,4.32)	(-18.60,4.09)
	10	20	30	40	50	60	70	80	90	100
	Initial vaccination uptake (%)
(n) £85/dose; VaR; All-willing; 4 years
100	1.63	2.50	3.06	3.50	3.85	4.12	4.34	4.51	4.65	4.74
	(-4.40,11.90)	(-6.71,14.15)	(-7.99,15.77)	(-8.79,16.44)	(-9.34,17.05)	(-9.71,17.61)	(-9.95,17.85)	(-10.15,18.12)	(-10.37,18.25)	(-10.60,18.38)
90	1.61	2.50	3.06	3.48	3.81	4.07	4.28	4.44	4.56	4.65
	(-4.13,11.85)	(-6.47,14.16)	(-7.65,15.96)	(-8.46,16.20)	(-9.04,17.14)	(-9.52,17.56)	(-9.80,17.87)	(-9.98,18.11)	(-10.23,18.29)	(-10.49,18.40)
80	1.59	2.50	3.06	3.47	3.79	4.03	4.22	4.37	4.49	4.58
	(-3.81,11.53)	(-6.00,14.23)	(-7.27,15.79)	(-8.10,16.62)	(-8.70,16.99)	(-9.21,17.47)	(-9.47,17.72)	(-9.78,18.21)	(-9.98,18.35)	(-10.24,18.41)
70	1.56	2.49	3.07	3.47	3.77	4.01	4.19	4.33	4.43	4.52
	(-3.51,11.12)	(-5.62,14.15)	(-6.98,15.60)	(-7.69,16.61)	(-8.39,16.97)	(-8.84,17.46)	(-9.22,17.66)	(-9.52,17.88)	(-9.73,18.27)	(-10.03,18.57)
60	1.53	2.48	3.07	3.48	3.77	4.00	4.17	4.30	4.40	4.47
	(-3.25,10.50)	(-5.28,14.12)	(-6.53,15.23)	(-7.47,16.38)	(-8.05,16.87)	(-8.47,17.21)	(-8.75,17.44)	(-9.14,17.76)	(-9.48,17.94)	(-9.81,18.07)
50	1.50	2.46	3.07	3.48	3.78	4.00	4.16	4.29	4.38	4.45
	(-3.01,9.92)	(-4.88,13.71)	(-6.11,15.05)	(-7.03,15.98)	(-7.60,16.77)	(-8.12,17.14)	(-8.50,17.41)	(-8.83,17.55)	(-9.16,17.66)	(-9.35,17.99)
40	1.46	2.43	3.06	3.48	3.79	4.01	4.17	4.29	4.38	4.44
	(-2.74,9.19)	(-4.53,13.39)	(-5.71,14.79)	(-6.64,15.58)	(-7.31,16.34)	(-7.83,16.70)	(-8.27,17.14)	(-8.60,17.54)	(-8.89,17.90)	(-9.18,18.14)
30	1.41	2.39	3.04	3.48	3.79	4.02	4.18	4.30	4.39	4.46
	(-2.51,8.91)	(-4.14,12.89)	(-5.32,14.67)	(-6.28,15.75)	(-6.90,16.27)	(-7.44,16.75)	(-7.88,17.05)	(-8.26,17.30)	(-8.58,17.67)	(-8.88,17.76)
20	1.37	2.34	3.00	3.46	3.79	4.02	4.19	4.32	4.41	4.47
	(-2.27,8.55)	(-3.85,12.85)	(-5.00,14.81)	(-5.87,16.00)	(-6.57,16.70)	(-7.19,17.07)	(-7.72,17.37)	(-8.13,17.77)	(-8.45,17.93)	(-8.74,17.91)
10	1.32	2.28	2.95	3.42	3.76	4.01	4.19	4.32	4.42	4.49
	(-2.16,8.39)	(-3.69,12.87)	(-4.85,14.99)	(-5.76,16.54)	(-6.48,17.12)	(-7.19,17.72)	(-7.67,18.04)	(-8.19,18.27)	(-8.58,18.29)	(-8.93,18.51)
0	1.27	2.21	2.88	3.36	3.71	3.97	4.16	4.30	4.41	4.48
	(-2.02,8.03)	(-3.49,12.73)	(-4.56,15.40)	(-5.53,16.66)	(-6.36,17.70)	(-7.08,18.32)	(-7.71,18.77)	(-8.26,19.34)	(-8.81,19.46)	(-9.32,19.58)
	10	20	30	40	50	60	70	80	90	100
	Initial vaccination uptake (%)
(o) £85/dose; VaR; All-willing; 7.5 years
100	3.88	5.87	7.06	7.90	8.53	9.01	9.39	9.69	9.93	10.12
	(-3.03,14.93)	(-4.48,18.15)	(-4.98,19.68)	(-5.26,20.99)	(-5.35,21.80)	(-5.30,22.42)	(-5.37,22.71)	(-5.45,22.78)	(-5.53,22.89)	(-5.51,23.17)
90	3.82	5.84	7.07	7.92	8.55	9.03	9.41	9.71	9.95	10.14
	(-2.82,14.75)	(-4.15,18.13)	(-4.70,20.10)	(-5.03,20.97)	(-5.03,21.66)	(-5.08,22.55)	(-5.09,22.84)	(-5.18,23.11)	(-5.33,23.18)	(-5.40,23.31)
80	3.74	5.81	7.07	7.93	8.57	9.06	9.43	9.73	9.97	10.16
	(-2.60,14.50)	(-3.89,18.11)	(-4.44,20.00)	(-4.63,20.97)	(-4.70,21.89)	(-4.82,22.36)	(-4.91,22.84)	(-4.99,23.13)	(-4.97,23.35)	(-4.95,23.60)
70	3.67	5.76	7.05	7.94	8.59	9.08	9.46	9.76	10.00	10.19
	(-2.39,14.10)	(-3.61,17.99)	(-4.14,19.80)	(-4.41,20.90)	(-4.56,21.60)	(-4.62,22.26)	(-4.62,22.80)	(-4.67,23.27)	(-4.85,23.46)	(-4.98,23.60)
60	3.58	5.70	7.02	7.94	8.60	9.10	9.48	9.79	10.03	10.22
	(-2.21,13.62)	(-3.29,17.85)	(-3.88,19.59)	(-4.23,20.85)	(-4.44,21.61)	(-4.58,22.12)	(-4.64,22.81)	(-4.65,23.20)	(-4.66,23.42)	(-4.67,23.95)
50	3.49	5.62	6.98	7.91	8.59	9.10	9.50	9.81	10.05	10.25
	(-2.00,13.00)	(-2.99,17.48)	(-3.58,19.48)	(-3.96,20.62)	(-4.15,21.68)	(-4.27,22.28)	(-4.33,22.75)	(-4.38,23.22)	(-4.41,23.63)	(-4.44,23.83)
40	3.39	5.52	6.91	7.87	8.57	9.09	9.50	9.81	10.06	10.27
	(-1.77,12.53)	(-2.73,17.19)	(-3.28,19.02)	(-3.59,20.62)	(-3.80,21.30)	(-3.95,22.09)	(-4.06,22.97)	(-4.15,23.05)	(-4.23,23.50)	(-4.30,23.93)
30	3.29	5.41	6.82	7.80	8.52	9.06	9.47	9.80	10.06	10.26
	(-1.64,12.28)	(-2.57,16.99)	(-3.14,19.12)	(-3.49,20.36)	(-3.70,21.23)	(-3.85,22.01)	(-3.97,22.65)	(-4.06,23.13)	(-4.14,23.44)	(-4.21,23.69)
20	3.17	5.28	6.69	7.69	8.43	8.98	9.41	9.75	10.01	10.23
	(-1.54,11.97)	(-2.39,16.73)	(-2.95,19.23)	(-3.33,20.91)	(-3.64,21.53)	(-3.83,22.39)	(-3.93,22.85)	(-4.03,23.22)	(-4.12,23.56)	(-4.28,23.79)
10	3.05	5.12	6.54	7.55	8.30	8.86	9.30	9.65	9.92	10.15
	(-1.51,11.61)	(-2.46,16.76)	(-3.04,19.68)	(-3.45,21.14)	(-3.74,22.12)	(-3.97,22.88)	(-4.16,23.36)	(-4.32,23.76)	(-4.46,24.00)	(-4.57,24.46)
0	2.93	4.95	6.35	7.36	8.12	8.69	9.14	9.49	9.77	10.00
	(-1.39,11.37)	(-2.29,16.99)	(-2.93,19.77)	(-3.43,21.76)	(-3.83,22.68)	(-4.11,23.61)	(-4.41,24.15)	(-4.71,24.54)	(-4.87,24.74)	(-5.12,24.99)
	10	20	30	40	50	60	70	80	90	100
	Initial vaccination uptake (%)
(p) £85/dose; VaR; Some-unwilling; 1.5, 3 years
100	-0.08	-0.11	-0.11	-0.13	-0.22	-0.44	-0.82	-1.40	-2.19	-3.20
	(-1.97,3.39)	(-3.90,6.68)	(-5.81,9.45)	(-7.66,11.91)	(-9.44,13.34)	(-11.21,13.94)	(-12.87,13.73)	(-14.53,13.05)	(-16.10,12.08)	(-17.53,10.81)
90	-0.13	-0.21	-0.27	-0.35	-0.49	-0.75	-1.17	-1.78	-2.59	-3.61
	(-1.96,3.23)	(-3.89,6.35)	(-5.79,9.07)	(-7.66,11.50)	(-9.43,13.05)	(-11.15,13.54)	(-12.85,13.08)	(-14.55,12.60)	(-16.09,11.64)	(-17.57,10.36)
80	-0.19	-0.33	-0.46	-0.60	-0.80	-1.11	-1.57	-2.21	-3.04	-4.06
	(-1.96,3.12)	(-3.89,6.12)	(-5.77,8.59)	(-7.59,10.99)	(-9.41,12.36)	(-11.19,12.90)	(-12.83,12.44)	(-14.51,11.84)	(-16.06,11.33)	(-17.56,9.69)
70	-0.26	-0.47	-0.67	-0.88	-1.15	-1.51	-2.02	-2.69	-3.53	-4.56
	(-1.95,2.89)	(-3.86,5.69)	(-5.73,8.25)	(-7.57,10.24)	(-9.38,11.54)	(-11.16,12.00)	(-12.86,11.84)	(-14.54,11.24)	(-16.09,10.58)	(-17.68,9.09)
60	-0.33	-0.63	-0.91	-1.20	-1.54	-1.97	-2.52	-3.22	-4.08	-5.10
	(-1.96,2.61)	(-3.86,5.19)	(-5.72,7.71)	(-7.58,9.49)	(-9.40,10.74)	(-11.12,10.93)	(-12.84,11.13)	(-14.55,10.55)	(-16.23,9.96)	(-17.79,8.57)
50	-0.42	-0.81	-1.18	-1.56	-1.98	-2.47	-3.07	-3.80	-4.67	-5.70
	(-1.95,2.40)	(-3.86,4.71)	(-5.74,6.88)	(-7.55,8.92)	(-9.33,9.48)	(-11.12,10.04)	(-12.87,10.10)	(-14.54,9.68)	(-16.14,8.99)	(-17.78,7.44)
40	-0.52	-1.01	-1.49	-1.96	-2.47	-3.03	-3.68	-4.44	-5.32	-6.34
	(-1.93,2.17)	(-3.82,4.15)	(-5.67,6.13)	(-7.50,7.52)	(-9.31,8.47)	(-11.09,9.18)	(-12.85,9.07)	(-14.51,8.36)	(-16.17,7.78)	(-17.87,6.41)
30	-0.63	-1.24	-1.82	-2.40	-3.00	-3.64	-4.34	-5.13	-6.02	-7.03
	(-1.93,1.74)	(-3.83,3.47)	(-5.70,4.95)	(-7.53,6.28)	(-9.34,7.35)	(-11.11,7.89)	(-12.85,8.07)	(-14.55,7.24)	(-16.21,6.38)	(-17.79,5.31)
20	-0.75	-1.48	-2.18	-2.87	-3.57	-4.29	-5.05	-5.88	-6.78	-7.76
	(-1.90,1.43)	(-3.77,2.83)	(-5.60,4.20)	(-7.40,5.08)	(-9.19,5.74)	(-10.95,6.28)	(-12.69,6.44)	(-14.41,6.32)	(-16.09,5.47)	(-17.76,4.73)
10	-0.88	-1.73	-2.56	-3.37	-4.17	-4.98	-5.81	-6.68	-7.59	-8.57
	(-1.91,1.14)	(-3.81,2.25)	(-5.69,3.33)	(-7.53,4.23)	(-9.35,5.03)	(-11.17,5.40)	(-12.92,5.45)	(-14.67,5.11)	(-16.42,5.02)	(-18.14,4.28)
0	-1.01	-1.99	-2.94	-3.87	-4.79	-5.71	-6.62	-7.55	-8.49	-9.47
	(-1.95,0.84)	(-3.88,1.68)	(-5.78,2.45)	(-7.67,3.18)	(-9.54,3.91)	(-11.39,4.54)	(-13.24,4.58)	(-15.05,4.78)	(-16.84,4.61)	(-18.60,4.09)
	10	20	30	40	50	60	70	80	90	100
	Initial vaccination uptake (%)
(q) £85/dose; VaR; Some-unwilling; 4 years
100	0.87	1.82	2.78	3.72	4.54	5.15	5.50	5.55	5.29	4.74
	(-1.34,4.74)	(-2.66,9.17)	(-3.84,13.41)	(-4.98,16.72)	(-6.08,18.91)	(-7.08,19.71)	(-8.06,20.16)	(-8.99,20.22)	(-9.79,19.62)	(-10.60,18.38)
90	0.84	1.74	2.67	3.56	4.35	4.95	5.31	5.38	5.16	4.65
	(-1.31,4.53)	(-2.56,8.93)	(-3.73,13.09)	(-4.88,16.52)	(-5.90,18.34)	(-6.95,19.43)	(-7.92,19.97)	(-8.79,20.15)	(-9.65,19.49)	(-10.49,18.40)
80	0.80	1.66	2.54	3.40	4.16	4.75	5.11	5.21	5.03	4.58
	(-1.28,4.39)	(-2.51,8.65)	(-3.64,12.69)	(-4.71,15.93)	(-5.82,17.67)	(-6.83,19.15)	(-7.72,19.42)	(-8.62,19.97)	(-9.51,19.26)	(-10.24,18.41)
70	0.76	1.57	2.41	3.23	3.96	4.54	4.91	5.04	4.91	4.52
	(-1.23,4.19)	(-2.42,8.17)	(-3.56,12.08)	(-4.61,15.34)	(-5.60,17.31)	(-6.59,18.60)	(-7.54,19.33)	(-8.44,19.59)	(-9.29,19.06)	(-10.03,18.57)
60	0.72	1.48	2.28	3.05	3.76	4.33	4.72	4.88	4.80	4.47
	(-1.18,4.05)	(-2.31,7.95)	(-3.43,11.57)	(-4.49,14.52)	(-5.47,16.70)	(-6.41,18.18)	(-7.35,18.85)	(-8.17,19.17)	(-9.00,18.68)	(-9.81,18.07)
50	0.67	1.39	2.14	2.88	3.55	4.12	4.52	4.72	4.70	4.45
	(-1.12,3.77)	(-2.21,7.45)	(-3.28,10.85)	(-4.27,13.79)	(-5.25,16.25)	(-6.21,17.71)	(-7.07,18.13)	(-7.92,18.64)	(-8.73,18.56)	(-9.35,17.99)
40	0.63	1.30	2.00	2.70	3.35	3.91	4.32	4.56	4.61	4.44
	(-1.08,3.56)	(-2.12,7.08)	(-3.11,10.23)	(-4.09,13.08)	(-5.04,15.60)	(-5.96,17.44)	(-6.85,17.70)	(-7.68,18.00)	(-8.44,18.14)	(-9.18,18.14)
30	0.58	1.21	1.86	2.52	3.14	3.69	4.13	4.41	4.53	4.46
	(-1.04,3.36)	(-2.06,6.69)	(-3.03,9.87)	(-3.98,12.37)	(-4.89,14.79)	(-5.77,16.55)	(-6.61,17.52)	(-7.42,17.90)	(-8.20,17.80)	(-8.88,17.76)
20	0.54	1.12	1.73	2.35	2.94	3.49	3.94	4.27	4.45	4.47
	(-1.01,3.22)	(-1.98,6.51)	(-2.93,9.54)	(-3.84,12.28)	(-4.72,14.66)	(-5.59,16.05)	(-6.45,17.40)	(-7.29,18.20)	(-7.98,18.12)	(-8.74,17.91)
10	0.50	1.04	1.60	2.18	2.75	3.28	3.75	4.12	4.37	4.49
	(-0.99,3.14)	(-1.96,6.25)	(-2.91,9.17)	(-3.83,12.01)	(-4.70,14.30)	(-5.59,16.27)	(-6.40,17.47)	(-7.27,18.35)	(-8.13,18.74)	(-8.93,18.51)
0	0.46	0.96	1.49	2.03	2.57	3.09	3.56	3.96	4.28	4.48
	(-1.01,3.10)	(-2.00,6.10)	(-2.97,8.93)	(-3.94,11.85)	(-4.90,14.29)	(-5.84,16.29)	(-6.71,17.80)	(-7.63,18.70)	(-8.49,19.50)	(-9.32,19.58)
	10	20	30	40	50	60	70	80	90	100
	Initial vaccination uptake (%)
(r) £85/dose; VaR; Some-unwilling; 7.5 years
100	1.61	3.29	5.00	6.63	8.08	9.23	10.01	10.41	10.44	10.12
	(-0.86,5.79)	(-1.65,11.26)	(-2.37,16.43)	(-3.00,20.00)	(-3.59,22.76)	(-4.08,23.91)	(-4.52,24.66)	(-4.86,24.84)	(-5.25,24.55)	(-5.51,23.17)
90	1.56	3.19	4.84	6.43	7.85	9.01	9.83	10.28	10.37	10.14
	(-0.83,5.51)	(-1.61,10.87)	(-2.26,15.88)	(-2.85,19.52)	(-3.43,22.38)	(-3.85,23.79)	(-4.34,24.76)	(-4.64,24.63)	(-5.00,24.60)	(-5.40,23.31)
80	1.50	3.08	4.67	6.22	7.62	8.78	9.63	10.14	10.31	10.16
	(-0.78,5.30)	(-1.53,10.52)	(-2.19,15.24)	(-2.76,18.91)	(-3.33,21.62)	(-3.86,23.28)	(-4.20,24.37)	(-4.47,24.45)	(-4.71,24.37)	(-4.95,23.60)
70	1.45	2.96	4.50	6.00	7.38	8.55	9.43	10.00	10.25	10.19
	(-0.74,5.11)	(-1.44,10.04)	(-2.07,14.72)	(-2.68,18.24)	(-3.21,20.99)	(-3.72,22.99)	(-4.10,24.14)	(-4.31,24.06)	(-4.69,24.15)	(-4.98,23.60)
60	1.39	2.85	4.33	5.79	7.14	8.31	9.22	9.85	10.18	10.22
	(-0.70,4.88)	(-1.36,9.58)	(-1.96,13.90)	(-2.54,17.49)	(-3.07,20.41)	(-3.53,22.56)	(-3.88,23.55)	(-4.12,24.08)	(-4.44,23.84)	(-4.67,23.95)
50	1.34	2.74	4.16	5.57	6.89	8.06	9.01	9.70	10.11	10.25
	(-0.66,4.56)	(-1.28,9.14)	(-1.86,13.38)	(-2.39,17.08)	(-2.89,20.16)	(-3.32,21.75)	(-3.69,23.08)	(-4.00,23.59)	(-4.22,23.83)	(-4.44,23.83)
40	1.28	2.62	3.99	5.34	6.64	7.80	8.78	9.52	10.02	10.27
	(-0.61,4.43)	(-1.19,8.77)	(-1.74,12.70)	(-2.25,16.04)	(-2.69,19.30)	(-3.10,21.31)	(-3.47,22.39)	(-3.78,23.34)	(-4.06,23.95)	(-4.30,23.93)
30	1.23	2.50	3.81	5.12	6.38	7.53	8.53	9.33	9.91	10.26
	(-0.59,4.25)	(-1.16,8.50)	(-1.70,12.38)	(-2.17,15.77)	(-2.59,18.53)	(-2.96,20.95)	(-3.33,22.27)	(-3.65,23.04)	(-3.94,23.47)	(-4.21,23.69)
20	1.17	2.39	3.64	4.89	6.11	7.25	8.27	9.12	9.77	10.23
	(-0.58,4.11)	(-1.13,8.20)	(-1.62,12.07)	(-2.12,15.62)	(-2.59,18.58)	(-3.01,20.56)	(-3.38,22.47)	(-3.72,23.15)	(-4.02,23.86)	(-4.28,23.79)
10	1.11	2.27	3.46	4.66	5.84	6.96	7.98	8.87	9.60	10.15
	(-0.57,3.98)	(-1.12,7.93)	(-1.64,11.79)	(-2.14,15.24)	(-2.62,18.27)	(-3.07,20.68)	(-3.49,22.57)	(-3.89,23.51)	(-4.25,24.01)	(-4.57,24.46)
0	1.06	2.16	3.29	4.44	5.57	6.66	7.68	8.59	9.37	10.00
	(-0.63,3.93)	(-1.24,7.74)	(-1.83,11.42)	(-2.36,15.06)	(-2.89,18.09)	(-3.44,20.57)	(-3.97,22.25)	(-4.39,23.72)	(-4.80,24.64)	(-5.12,24.99)
	10	20	30	40	50	60	70	80	90	100
	Initial vaccination uptake (%)

## Sheet: s-x
(s) £85/dose; VoD; All-willing; 1.5, 3 years
100	-1.66	-2.78	-3.60	-4.21	-4.70	-5.10	-5.44	-5.73	-5.99	-6.23
	(-3.76,1.23)	(-6.51,2.20)	(-8.67,2.94)	(-10.36,3.51)	(-11.78,3.95)	(-12.96,4.33)	(-13.97,4.65)	(-14.76,4.92)	(-15.50,5.15)	(-16.23,5.35)
90	-1.59	-2.70	-3.52	-4.16	-4.66	-5.08	-5.44	-5.75	-6.03	-6.28
	(-3.56,1.09)	(-6.20,1.96)	(-8.32,2.68)	(-10.03,3.24)	(-11.43,3.70)	(-12.63,4.07)	(-13.61,4.38)	(-14.52,4.64)	(-15.27,4.87)	(-15.99,5.06)
80	-1.52	-2.61	-3.44	-4.09	-4.62	-5.06	-5.44	-5.77	-6.06	-6.33
	(-3.35,0.95)	(-5.91,1.71)	(-7.98,2.34)	(-9.69,2.93)	(-11.05,3.43)	(-12.28,3.79)	(-13.30,4.09)	(-14.22,4.35)	(-15.10,4.55)	(-15.76,4.68)
70	-1.45	-2.52	-3.35	-4.01	-4.56	-5.02	-5.42	-5.77	-6.08	-6.37
	(-3.14,0.91)	(-5.65,1.65)	(-7.66,2.25)	(-9.30,2.71)	(-10.69,3.08)	(-11.85,3.38)	(-12.93,3.64)	(-13.89,3.90)	(-14.73,4.08)	(-15.45,4.26)
60	-1.38	-2.42	-3.25	-3.92	-4.48	-4.97	-5.39	-5.76	-6.09	-6.40
	(-2.95,0.83)	(-5.31,1.50)	(-7.27,2.04)	(-8.90,2.47)	(-10.25,2.84)	(-11.44,3.14)	(-12.48,3.38)	(-13.49,3.59)	(-14.38,3.79)	(-15.22,3.95)
50	-1.30	-2.32	-3.14	-3.82	-4.40	-4.90	-5.34	-5.74	-6.09	-6.42
	(-2.76,0.70)	(-5.01,1.28)	(-6.86,1.77)	(-8.48,2.19)	(-9.80,2.54)	(-11.02,2.84)	(-12.13,3.09)	(-13.19,3.31)	(-14.03,3.50)	(-14.80,3.67)
40	-1.22	-2.20	-3.01	-3.70	-4.29	-4.81	-5.28	-5.69	-6.07	-6.42
	(-2.53,0.55)	(-4.64,1.07)	(-6.45,1.52)	(-8.02,1.89)	(-9.43,2.20)	(-10.60,2.47)	(-11.72,2.71)	(-12.71,2.91)	(-13.58,3.08)	(-14.38,3.24)
30	-1.14	-2.08	-2.88	-3.57	-4.17	-4.71	-5.19	-5.63	-6.03	-6.40
	(-2.30,0.41)	(-4.30,0.78)	(-6.07,1.11)	(-7.59,1.40)	(-8.93,1.67)	(-10.11,1.91)	(-11.22,2.12)	(-12.23,2.29)	(-13.22,2.44)	(-14.07,2.60)
20	-1.05	-1.95	-2.73	-3.41	-4.02	-4.57	-5.07	-5.53	-5.96	-6.35
	(-2.11,0.39)	(-3.99,0.75)	(-5.61,1.08)	(-7.04,1.38)	(-8.35,1.65)	(-9.63,1.87)	(-10.82,2.04)	(-11.78,2.23)	(-12.65,2.40)	(-13.55,2.56)
10	-0.97	-1.81	-2.57	-3.24	-3.85	-4.41	-4.93	-5.41	-5.85	-6.27
	(-1.91,0.42)	(-3.64,0.81)	(-5.22,1.16)	(-6.62,1.48)	(-7.94,1.75)	(-9.16,2.00)	(-10.31,2.24)	(-11.36,2.42)	(-12.36,2.57)	(-13.30,2.71)
0	-0.88	-1.67	-2.38	-3.04	-3.65	-4.22	-4.74	-5.24	-5.70	-6.14
	(-1.72,0.42)	(-3.32,0.78)	(-4.81,1.11)	(-6.21,1.40)	(-7.52,1.65)	(-8.76,1.88)	(-9.95,2.08)	(-11.03,2.27)	(-12.04,2.45)	(-13.04,2.62)
	10	20	30	40	50	60	70	80	90	100
	Initial vaccination uptake (%)
(t) £85/dose; VoD; All-willing; 4 years
100	-0.05	0.09	0.28	0.49	0.68	0.86	1.02	1.16	1.28	1.38
	(-2.75,3.76)	(-4.65,6.50)	(-6.08,8.57)	(-7.16,10.13)	(-7.99,11.34)	(-8.74,12.22)	(-9.43,13.04)	(-9.99,13.79)	(-10.50,14.43)	(-10.85,14.94)
90	-0.03	0.11	0.31	0.51	0.70	0.88	1.03	1.17	1.29	1.39
	(-2.58,3.49)	(-4.39,6.10)	(-5.76,8.11)	(-6.83,9.70)	(-7.67,10.80)	(-8.34,11.80)	(-9.01,12.69)	(-9.58,13.45)	(-10.06,14.11)	(-10.44,14.68)
80	0.00	0.15	0.34	0.54	0.72	0.90	1.05	1.19	1.30	1.41
	(-2.40,3.34)	(-4.13,5.85)	(-5.43,7.77)	(-6.43,9.15)	(-7.28,10.45)	(-7.95,11.42)	(-8.60,12.32)	(-9.17,13.08)	(-9.60,13.75)	(-9.97,14.29)
70	0.03	0.18	0.37	0.57	0.75	0.92	1.08	1.21	1.33	1.43
	(-2.23,3.20)	(-3.86,5.51)	(-5.09,7.31)	(-6.10,8.80)	(-6.96,10.02)	(-7.61,11.03)	(-8.15,11.91)	(-8.65,12.65)	(-9.09,13.29)	(-9.51,13.85)
60	0.06	0.22	0.41	0.60	0.79	0.95	1.11	1.24	1.36	1.46
	(-2.05,3.03)	(-3.57,5.35)	(-4.79,7.14)	(-5.76,8.56)	(-6.60,9.72)	(-7.19,10.69)	(-7.70,11.56)	(-8.16,12.32)	(-8.65,12.95)	(-9.09,13.54)
50	0.09	0.25	0.45	0.64	0.83	0.99	1.14	1.28	1.39	1.50
	(-1.88,2.88)	(-3.34,5.10)	(-4.45,6.86)	(-5.43,8.26)	(-6.20,9.39)	(-6.78,10.35)	(-7.34,11.25)	(-7.81,11.94)	(-8.21,12.51)	(-8.67,13.11)
40	0.12	0.30	0.49	0.69	0.87	1.04	1.19	1.32	1.44	1.55
	(-1.73,2.64)	(-3.10,4.77)	(-4.15,6.47)	(-5.04,7.85)	(-5.78,8.99)	(-6.44,9.89)	(-6.99,10.70)	(-7.41,11.42)	(-7.86,12.04)	(-8.30,12.63)
30	0.15	0.34	0.54	0.74	0.93	1.09	1.24	1.38	1.50	1.61
	(-1.59,2.51)	(-2.86,4.47)	(-3.87,6.05)	(-4.66,7.43)	(-5.38,8.56)	(-6.02,9.57)	(-6.57,10.38)	(-7.07,11.08)	(-7.51,11.76)	(-7.92,12.40)
20	0.18	0.39	0.60	0.80	0.99	1.16	1.31	1.45	1.57	1.68
	(-1.46,2.52)	(-2.67,4.56)	(-3.62,6.22)	(-4.46,7.62)	(-5.17,8.81)	(-5.80,9.82)	(-6.34,10.69)	(-6.82,11.45)	(-7.28,12.14)	(-7.73,12.72)
10	0.22	0.44	0.66	0.87	1.06	1.23	1.39	1.53	1.65	1.76
	(-1.35,2.51)	(-2.46,4.57)	(-3.41,6.30)	(-4.20,7.76)	(-4.94,8.99)	(-5.54,10.05)	(-6.06,10.93)	(-6.56,11.78)	(-7.04,12.50)	(-7.50,13.13)
0	0.25	0.50	0.73	0.94	1.14	1.32	1.47	1.62	1.75	1.86
	(-1.24,2.49)	(-2.31,4.55)	(-3.25,6.28)	(-4.07,7.78)	(-4.78,9.07)	(-5.42,10.23)	(-6.03,11.23)	(-6.58,12.08)	(-7.07,12.87)	(-7.54,13.57)
	10	20	30	40	50	60	70	80	90	100
	Initial vaccination uptake (%)
(u) £85/dose; VoD; All-willing; 7.5 years
100	0.99	1.94	2.79	3.54	4.18	4.74	5.22	5.65	6.02	6.35
	(-2.03,5.32)	(-3.40,9.04)	(-4.40,11.71)	(-5.01,13.73)	(-5.44,15.44)	(-5.89,16.63)	(-6.15,17.61)	(-6.43,18.49)	(-6.68,19.30)	(-6.91,20.00)
90	0.98	1.92	2.76	3.49	4.13	4.69	5.17	5.60	5.97	6.30
	(-1.88,5.01)	(-3.13,8.65)	(-4.11,11.33)	(-4.72,13.44)	(-5.15,15.08)	(-5.50,16.39)	(-5.79,17.54)	(-6.06,18.49)	(-6.31,19.34)	(-6.60,20.07)
80	0.97	1.90	2.73	3.45	4.09	4.64	5.12	5.54	5.92	6.24
	(-1.74,4.82)	(-2.97,8.22)	(-3.81,10.90)	(-4.39,13.03)	(-4.84,14.74)	(-5.20,16.07)	(-5.50,17.14)	(-5.79,18.03)	(-6.06,18.81)	(-6.25,19.51)
70	0.97	1.88	2.69	3.41	4.04	4.59	5.07	5.49	5.86	6.19
	(-1.63,4.56)	(-2.72,7.92)	(-3.51,10.45)	(-4.11,12.49)	(-4.56,14.06)	(-4.91,15.50)	(-5.19,16.56)	(-5.43,17.48)	(-5.64,18.34)	(-5.82,19.12)
60	0.96	1.86	2.66	3.37	3.99	4.53	5.01	5.43	5.81	6.14
	(-1.47,4.36)	(-2.50,7.64)	(-3.26,10.19)	(-3.82,12.08)	(-4.26,13.76)	(-4.58,15.14)	(-4.86,16.30)	(-5.11,17.24)	(-5.30,18.05)	(-5.47,18.77)
50	0.95	1.84	2.63	3.33	3.94	4.48	4.96	5.38	5.75	6.08
	(-1.35,4.20)	(-2.33,7.39)	(-3.00,9.84)	(-3.53,11.82)	(-3.93,13.49)	(-4.24,14.82)	(-4.54,15.93)	(-4.77,16.95)	(-4.96,17.78)	(-5.12,18.49)
40	0.95	1.82	2.60	3.29	3.89	4.43	4.90	5.32	5.69	6.02
	(-1.21,3.90)	(-2.09,6.87)	(-2.75,9.27)	(-3.25,11.20)	(-3.69,12.78)	(-4.04,14.19)	(-4.25,15.41)	(-4.53,16.46)	(-4.71,17.37)	(-4.90,18.15)
30	0.94	1.80	2.57	3.25	3.85	4.37	4.84	5.26	5.63	5.96
	(-1.12,3.74)	(-1.95,6.68)	(-2.55,9.00)	(-3.02,10.88)	(-3.39,12.54)	(-3.70,13.90)	(-4.01,15.05)	(-4.25,16.11)	(-4.49,16.99)	(-4.71,17.78)
20	0.93	1.78	2.54	3.21	3.80	4.32	4.78	5.20	5.56	5.89
	(-1.08,3.81)	(-1.86,6.81)	(-2.43,9.20)	(-2.88,11.11)	(-3.29,12.73)	(-3.64,14.15)	(-3.93,15.31)	(-4.12,16.31)	(-4.31,17.19)	(-4.57,17.95)
10	0.93	1.77	2.51	3.17	3.75	4.26	4.72	5.13	5.50	5.83
	(-1.01,3.77)	(-1.79,6.72)	(-2.42,9.06)	(-2.88,11.03)	(-3.23,12.67)	(-3.57,14.07)	(-3.89,15.29)	(-4.14,16.28)	(-4.38,17.18)	(-4.62,18.05)
0	0.92	1.75	2.48	3.13	3.70	4.21	4.66	5.07	5.43	5.75
	(-0.95,3.72)	(-1.71,6.73)	(-2.35,9.20)	(-2.90,11.24)	(-3.37,12.83)	(-3.73,14.16)	(-4.13,15.27)	(-4.47,16.23)	(-4.74,17.05)	(-5.02,17.93)
	10	20	30	40	50	60	70	80	90	100
	Initial vaccination uptake (%)
(v) £85/dose; VoD; Some-unwilling; 1.5, 3 years
100	-0.67	-1.33	-1.97	-2.61	-3.23	-3.85	-4.45	-5.05	-5.64	-6.22
	(-1.79,0.86)	(-3.53,1.60)	(-5.23,2.22)	(-6.89,2.73)	(-8.54,3.21)	(-10.13,3.62)	(-11.66,3.99)	(-13.18,4.35)	(-14.61,4.58)	(-16.03,4.80)
90	-0.68	-1.35	-2.01	-2.65	-3.28	-3.90	-4.51	-5.11	-5.70	-6.28
	(-1.76,0.80)	(-3.49,1.50)	(-5.17,2.12)	(-6.82,2.61)	(-8.42,3.04)	(-10.01,3.41)	(-11.56,3.77)	(-13.01,4.05)	(-14.44,4.26)	(-15.84,4.48)
80	-0.70	-1.38	-2.04	-2.69	-3.33	-3.95	-4.57	-5.17	-5.76	-6.34
	(-1.74,0.75)	(-3.45,1.40)	(-5.11,1.99)	(-6.73,2.48)	(-8.33,2.88)	(-9.87,3.22)	(-11.37,3.50)	(-12.83,3.82)	(-14.25,4.02)	(-15.63,4.22)
70	-0.71	-1.40	-2.07	-2.73	-3.37	-4.00	-4.62	-5.22	-5.81	-6.39
	(-1.71,0.70)	(-3.39,1.31)	(-5.04,1.83)	(-6.66,2.29)	(-8.22,2.71)	(-9.73,3.04)	(-11.20,3.32)	(-12.68,3.54)	(-14.09,3.73)	(-15.46,3.90)
60	-0.72	-1.42	-2.10	-2.76	-3.41	-4.04	-4.66	-5.27	-5.85	-6.43
	(-1.68,0.64)	(-3.34,1.21)	(-4.97,1.70)	(-6.53,2.11)	(-8.07,2.47)	(-9.56,2.79)	(-11.00,3.10)	(-12.43,3.35)	(-13.86,3.54)	(-15.26,3.69)
50	-0.73	-1.43	-2.12	-2.79	-3.44	-4.08	-4.69	-5.30	-5.88	-6.46
	(-1.65,0.58)	(-3.27,1.09)	(-4.84,1.53)	(-6.37,1.92)	(-7.90,2.27)	(-9.36,2.60)	(-10.78,2.87)	(-12.15,3.12)	(-13.54,3.34)	(-14.92,3.50)
40	-0.73	-1.44	-2.14	-2.81	-3.46	-4.09	-4.71	-5.31	-5.90	-6.46
	(-1.60,0.52)	(-3.17,0.98)	(-4.69,1.39)	(-6.21,1.75)	(-7.71,2.08)	(-9.13,2.40)	(-10.52,2.68)	(-11.91,2.92)	(-13.29,3.13)	(-14.64,3.30)
30	-0.73	-1.45	-2.14	-2.81	-3.46	-4.09	-4.71	-5.31	-5.88	-6.45
	(-1.54,0.45)	(-3.05,0.87)	(-4.54,1.24)	(-6.02,1.57)	(-7.46,1.89)	(-8.87,2.19)	(-10.25,2.47)	(-11.61,2.70)	(-12.98,2.90)	(-14.31,3.10)
20	-0.73	-1.44	-2.13	-2.80	-3.44	-4.07	-4.68	-5.27	-5.84	-6.40
	(-1.48,0.39)	(-2.94,0.76)	(-4.38,1.08)	(-5.80,1.40)	(-7.20,1.71)	(-8.57,1.99)	(-9.94,2.25)	(-11.28,2.49)	(-12.59,2.72)	(-13.87,2.93)
10	-0.72	-1.42	-2.10	-2.76	-3.40	-4.02	-4.62	-5.20	-5.76	-6.31
	(-1.42,0.33)	(-2.81,0.64)	(-4.19,0.93)	(-5.55,1.21)	(-6.88,1.49)	(-8.19,1.74)	(-9.47,1.98)	(-10.77,2.22)	(-12.05,2.47)	(-13.31,2.70)
0	-0.70	-1.39	-2.05	-2.69	-3.32	-3.92	-4.51	-5.08	-5.63	-6.17
	(-1.33,0.27)	(-2.65,0.53)	(-3.95,0.78)	(-5.24,1.03)	(-6.50,1.29)	(-7.77,1.52)	(-9.02,1.77)	(-10.25,2.00)	(-11.46,2.23)	(-12.63,2.43)
	10	20	30	40	50	60	70	80	90	100
	Initial vaccination uptake (%)
(w) £85/dose; VoD; Some-unwilling; 4 years
100	0.15	0.31	0.47	0.63	0.79	0.93	1.06	1.19	1.30	1.40
	(-1.29,2.14)	(-2.55,4.12)	(-3.76,5.94)	(-4.90,7.55)	(-5.98,9.16)	(-6.99,10.53)	(-7.94,11.87)	(-8.83,13.07)	(-9.67,14.02)	(-10.53,14.77)
90	0.14	0.30	0.45	0.61	0.76	0.90	1.04	1.16	1.28	1.39
	(-1.27,2.09)	(-2.49,4.02)	(-3.66,5.81)	(-4.77,7.42)	(-5.82,8.98)	(-6.80,10.34)	(-7.73,11.63)	(-8.60,12.84)	(-9.47,13.85)	(-10.36,14.69)
80	0.14	0.28	0.43	0.59	0.74	0.88	1.02	1.15	1.27	1.38
	(-1.23,2.02)	(-2.41,3.93)	(-3.55,5.67)	(-4.63,7.25)	(-5.65,8.76)	(-6.61,10.14)	(-7.51,11.37)	(-8.38,12.59)	(-9.30,13.70)	(-10.12,14.60)
70	0.13	0.27	0.42	0.57	0.72	0.87	1.01	1.14	1.27	1.39
	(-1.19,1.97)	(-2.33,3.85)	(-3.43,5.53)	(-4.48,7.03)	(-5.46,8.53)	(-6.39,9.87)	(-7.27,11.12)	(-8.18,12.28)	(-9.08,13.43)	(-9.85,14.46)
60	0.13	0.27	0.41	0.56	0.71	0.86	1.00	1.14	1.28	1.40
	(-1.14,1.92)	(-2.24,3.75)	(-3.30,5.38)	(-4.31,6.90)	(-5.25,8.28)	(-6.15,9.69)	(-7.05,10.85)	(-7.96,12.04)	(-8.77,13.10)	(-9.54,14.17)
50	0.13	0.26	0.41	0.56	0.71	0.86	1.01	1.15	1.30	1.43
	(-1.09,1.88)	(-2.14,3.64)	(-3.15,5.24)	(-4.12,6.75)	(-5.03,8.06)	(-5.91,9.43)	(-6.83,10.69)	(-7.65,11.78)	(-8.43,12.84)	(-9.19,13.81)
40	0.13	0.26	0.41	0.56	0.72	0.87	1.03	1.18	1.33	1.47
	(-1.03,1.82)	(-2.03,3.56)	(-3.00,5.18)	(-3.92,6.62)	(-4.79,7.96)	(-5.69,9.13)	(-6.51,10.45)	(-7.31,11.58)	(-8.07,12.61)	(-8.82,13.55)
30	0.13	0.27	0.42	0.57	0.73	0.90	1.06	1.22	1.38	1.53
	(-0.98,1.77)	(-1.92,3.46)	(-2.83,5.05)	(-3.70,6.54)	(-4.56,7.85)	(-5.38,9.03)	(-6.17,10.12)	(-6.94,11.34)	(-7.70,12.38)	(-8.45,13.33)
20	0.14	0.28	0.44	0.60	0.76	0.93	1.10	1.27	1.44	1.61
	(-0.91,1.72)	(-1.79,3.36)	(-2.64,4.92)	(-3.47,6.38)	(-4.27,7.74)	(-5.05,8.89)	(-5.82,9.98)	(-6.57,11.10)	(-7.31,12.12)	(-8.01,13.10)
10	0.14	0.30	0.46	0.63	0.81	0.99	1.17	1.35	1.53	1.71
	(-0.84,1.67)	(-1.66,3.25)	(-2.45,4.77)	(-3.22,6.21)	(-3.98,7.57)	(-4.72,8.80)	(-5.45,9.85)	(-6.16,10.93)	(-6.86,11.93)	(-7.52,12.85)
0	0.16	0.32	0.50	0.68	0.87	1.06	1.25	1.45	1.64	1.84
	(-0.77,1.60)	(-1.51,3.16)	(-2.24,4.63)	(-2.96,6.04)	(-3.66,7.38)	(-4.35,8.64)	(-5.03,9.79)	(-5.69,10.89)	(-6.33,11.91)	(-6.96,12.85)
	10	20	30	40	50	60	70	80	90	100
	Initial vaccination uptake (%)
(x) £85/dose; VoD; Some-unwilling; 7.5 years
100	0.73	1.47	2.19	2.89	3.57	4.21	4.81	5.37	5.89	6.38
	(-0.93,3.05)	(-1.79,5.90)	(-2.59,8.52)	(-3.33,10.96)	(-4.01,13.14)	(-4.64,15.22)	(-5.25,16.91)	(-5.80,18.23)	(-6.25,19.47)	(-6.67,20.57)
90	0.72	1.43	2.14	2.83	3.49	4.12	4.72	5.28	5.81	6.30
	(-0.89,2.97)	(-1.72,5.76)	(-2.49,8.34)	(-3.21,10.67)	(-3.87,12.86)	(-4.49,14.90)	(-5.12,16.71)	(-5.63,17.94)	(-6.08,19.30)	(-6.52,20.44)
80	0.70	1.40	2.09	2.76	3.41	4.04	4.63	5.20	5.73	6.22
	(-0.85,2.90)	(-1.65,5.60)	(-2.39,8.11)	(-3.08,10.41)	(-3.72,12.52)	(-4.38,14.51)	(-4.95,16.45)	(-5.45,17.79)	(-5.91,18.99)	(-6.35,20.23)
70	0.68	1.36	2.04	2.70	3.34	3.96	4.55	5.11	5.64	6.15
	(-0.81,2.83)	(-1.57,5.45)	(-2.28,7.86)	(-2.95,10.20)	(-3.61,12.20)	(-4.23,14.20)	(-4.76,16.03)	(-5.25,17.62)	(-5.72,18.71)	(-6.17,19.86)
60	0.66	1.33	1.99	2.64	3.27	3.88	4.47	5.03	5.57	6.07
	(-0.77,2.76)	(-1.49,5.29)	(-2.17,7.61)	(-2.83,9.97)	(-3.48,11.96)	(-4.05,13.89)	(-4.56,15.59)	(-5.05,17.34)	(-5.52,18.43)	(-5.99,19.57)
50	0.65	1.30	1.94	2.58	3.21	3.81	4.40	4.96	5.49	6.00
	(-0.72,2.67)	(-1.41,5.15)	(-2.07,7.43)	(-2.71,9.67)	(-3.31,11.72)	(-3.84,13.52)	(-4.35,15.26)	(-4.84,16.86)	(-5.32,18.24)	(-5.78,19.31)
40	0.63	1.27	1.90	2.53	3.14	3.74	4.33	4.89	5.42	5.94
	(-0.68,2.61)	(-1.33,5.06)	(-1.97,7.28)	(-2.57,9.33)	(-3.12,11.42)	(-3.64,13.22)	(-4.13,14.93)	(-4.62,16.44)	(-5.09,17.97)	(-5.54,19.02)
30	0.62	1.24	1.86	2.48	3.09	3.68	4.26	4.82	5.36	5.88
	(-0.64,2.53)	(-1.25,4.94)	(-1.85,7.13)	(-2.39,9.13)	(-2.92,11.08)	(-3.42,12.92)	(-3.91,14.56)	(-4.39,16.10)	(-4.84,17.48)	(-5.24,18.82)
20	0.61	1.22	1.83	2.44	3.04	3.62	4.20	4.76	5.30	5.82
	(-0.59,2.44)	(-1.16,4.79)	(-1.70,6.97)	(-2.22,8.86)	(-2.72,10.77)	(-3.19,12.56)	(-3.67,14.22)	(-4.12,15.74)	(-4.55,17.14)	(-4.89,18.40)
10	0.59	1.19	1.80	2.40	2.99	3.57	4.15	4.70	5.25	5.77
	(-0.54,2.36)	(-1.06,4.61)	(-1.56,6.78)	(-2.04,8.69)	(-2.50,10.51)	(-2.97,12.23)	(-3.41,13.91)	(-3.83,15.36)	(-4.19,16.77)	(-4.50,18.07)
0	0.59	1.18	1.77	2.36	2.95	3.53	4.10	4.66	5.20	5.73
	(-0.49,2.28)	(-0.96,4.47)	(-1.41,6.52)	(-1.85,8.51)	(-2.28,10.33)	(-2.71,12.05)	(-3.12,13.63)	(-3.47,15.09)	(-3.79,16.40)	(-4.08,17.86)
	10	20	30	40	50	60	70	80	90	100
	Initial vaccination uptake (%)
